# Supplementary material for: Phenylacetic acid, an anti-vaginitis metabolite produced by the vaginal symbiotic bacterium Chryseobacterium gleum
Source: Sci Rep. 2024 May 28;14:12226. doi: 10.1038/s41598-024-62947-7 (PMC11133378; doi:10.1038/s41598-024-62947-7)
Supplement: Supplementary file 2 — Supplementary Information 2. [file 41598_2024_62947_MOESM2_ESM.xlsx]

## Sheet: Sheet1
Gene_ID	pH7.3	pH5.5	DEG(pH5.5/pH7.3)	Log2FC	LogCPM	Gene name	Contig	Start position	End position	Product	GO
gene-EL165_RS00005	12.5045	624.012	49.903	5.64105	8.67192	EL165_RS00005	NZ_LR134289.1	1	1455	chromosomal replication initiator protein DnaA	[GO:0006270] [GO:0006275] [GO:0003677] [GO:0003688] [GO:0005524]
gene-EL165_RS00075	5.65744	621.005	109.768	6.77831	10.5578	EL165_RS00075	NZ_LR134289.1	16242	18281	methionine--tRNA ligase	[GO:0006431] [GO:0000166] [GO:0004825] [GO:0005524]
gene-EL165_RS00080	1.03556	8.55204	8.25837	3.04586	7.46587	EL165_RS00080	NZ_LR134289.1	18617	21370	SusC/RagA family TonB-linked outer membrane protein	[GO:0071702] [GO:0022857] [GO:0045203]
gene-EL165_RS00115	25.9034	23.4182	0.904059	-0.145511	5.43195	EL165_RS00115	NZ_LR134289.1	30008	31414	MFS transporter	[GO:0055085]
gene-EL165_RS00135	38.8111	950.847	24.4994	4.61467	5.23834	EL165_RS00135	NZ_LR134289.1	34510	35073	phosphoribosylglycinamide formyltransferase	[GO:0009152] [GO:0004644]
gene-EL165_RS00140	16.9598	219.975	12.9704	3.69715	7.74086	EL165_RS00140	NZ_LR134289.1	35249	36766	bifunctional phosphoribosylaminoimidazolecarboxamide formyltransferase/IMP cyclohydrolase	[GO:0006164] [GO:0006189] [GO:0003824] [GO:0003937] [GO:0004643]
gene-EL165_RS00145	18.4089	3.68056	0.199934	-2.32241	8.97584	EL165_RS00145	NZ_LR134289.1	36856	38094	phosphoribosylamine--glycine ligase	[GO:0006189] [GO:0009152] [GO:0004637]
gene-EL165_RS00150	24.3911	413.463	16.9514	4.08333	7.15259	EL165_RS00150	NZ_LR134289.1	38288	39817	glutamine-hydrolyzing GMP synthase	[GO:0006177] [GO:0003922] [GO:0005524] [GO:0016462]
gene-EL165_RS00205	0.276496	17.464	63.1619	5.98098	2.30152	EL165_RS00205	NZ_LR134289.1	49593	50993	dihydrolipoyl dehydrogenase	[GO:0006096] [GO:0045454] [GO:0051068] [GO:0004148]
gene-EL165_RS00220	71.1716	65.9425	0.926528	-0.110093	10.5412	EL165_RS00220	NZ_LR134289.1	52445	54979	phosphoenolpyruvate carboxylase	[GO:0015977]
gene-EL165_RS00235	60.4255	274.612	4.54464	2.18417	7.51069	EL165_RS00235	NZ_LR134289.1	58426	59448	UDP-glucose 4-epimerase GalE	[GO:0006012] [GO:0003978]
gene-EL165_RS00270	175.586	40.773	0.232211	-2.10649	5.35507	EL165_RS00270	NZ_LR134289.1	66533	67210	nicotinamide mononucleotide transporter	[GO:0015890] [GO:0015663] [GO:0016021]
gene-EL165_RS00275	17.1606	2.49244	0.145242	-2.78347	5.9678	EL165_RS00275	NZ_LR134289.1	67378	68895	amino acid permease	[GO:0016020]
gene-EL165_RS00295	2.25281	448.023	198.873	7.6357	9.29612	EL165_RS00295	NZ_LR134289.1	73447	76356	protein translocase subunit SecD	[GO:0043952] [GO:0015450] [GO:0031522]
gene-EL165_RS00300	218.275	278.053	1.27387	0.349213	0.84031	EL165_RS00300	NZ_LR134289.1	76458	77695	IS3 family transposase	[GO:0004803]
gene-EL165_RS00310	25.9576	64.6419	2.49029	1.31631	5.83455	EL165_RS00310	NZ_LR134289.1	79232	80035	arylamine N-acetyltransferase	[GO:0016407]
gene-EL165_RS00355	1.3255	21.6658	16.3454	4.03081	9.4881	EL165_RS00355	NZ_LR134289.1	86666	88876	bifunctional (p)ppGpp synthetase/guanosine-3'%2C5'-bis(diphosphate) 3'-pyrophosphohydrolase	[GO:0015968] [GO:0015969] [GO:0003824]
gene-EL165_RS00370	2.18811	166.872	76.2631	6.25291	9.15285	EL165_RS00370	NZ_LR134289.1	90202	92109	acetate--CoA ligase	[GO:0019427] [GO:0003987]
gene-EL165_RS00420	145.424	1180.66	8.11874	3.02126	5.6751	EL165_RS00420	NZ_LR134289.1	102333	103529	argininosuccinate synthase	[GO:0042450] [GO:0004055]
gene-EL165_RS00435	1495.61	174.874	0.116925	-3.09635	5.31809	EL165_RS00435	NZ_LR134289.1	106307	107260	N-acetylornithine carbamoyltransferase	[GO:0042450] [GO:0016597] [GO:0043857]
gene-EL165_RS00460	3.8829	114.904	29.5923	4.88715	7.48779	EL165_RS00460	NZ_LR134289.1	111850	112740	aspartate carbamoyltransferase catalytic subunit	[GO:0006207] [GO:0006520] [GO:0004070] [GO:0016597]
gene-EL165_RS00470	2.04218	1.26215	0.618041	-0.694227	10.685	EL165_RS00470	NZ_LR134289.1	114073	117255	carbamoyl-phosphate synthase large subunit	[GO:0006807] [GO:0005524] [GO:0046872]
gene-EL165_RS00550	130.161	2.89283	0.022225	-5.49167	6.89364	EL165_RS00550	NZ_LR134289.1	127982	129019	DNA polymerase III subunit delta	[GO:0006260] [GO:0003887] [GO:0009360]
gene-EL165_RS00635	100.25	22.5208	0.224646	-2.15427	2.1876	EL165_RS00635	NZ_LR134289.1	142829	143860	ACR3 family arsenite efflux transporter	[GO:0008490]
gene-EL165_RS00650	233.444	3.83629	0.0164334	-5.92722	1.06274	EL165_RS00650	NZ_LR134289.1	145045	145374	winged helix-turn-helix transcriptional regulator	[GO:0006355] [GO:0003700]
gene-EL165_RS00680	15.2534	2.75492	0.18061	-2.46905	9.75459	EL165_RS00680	NZ_LR134289.1	150334	151788	sigma 54-interacting transcriptional regulator	[GO:0006355]
gene-EL165_RS00795	0.825603	2.65462	3.21537	1.68499	0.956358	EL165_RS00795	NZ_LR134289.1	178483	178938	MarR family transcriptional regulator	[GO:0006355]
gene-EL165_RS00820	11.0172	74.6141	6.77251	2.75969	7.93361	EL165_RS00820	NZ_LR134289.1	182778	184268	phytoene desaturase	[GO:0006631]
gene-EL165_RS00840	1.0049	569.62	566.842	9.1468	5.29689	EL165_RS00840	NZ_LR134289.1	186079	186768	lycopene cyclase domain-containing protein	[GO:0016872]
gene-EL165_RS00850	18.9838	40.8805	2.15344	1.10664	4.7251	EL165_RS00850	NZ_LR134289.1	187340	187930	GTP cyclohydrolase II	[GO:0003935]
gene-EL165_RS00870	47.8916	75.3016	1.57233	0.652908	7.14874	EL165_RS00870	NZ_LR134289.1	190733	192208	response regulator	[GO:0000160]
gene-EL165_RS00875	169.139	24.3184	0.143778	-2.79809	7.25523	EL165_RS00875	NZ_LR134289.1	192214	195822	response regulator	[GO:0000160]
gene-EL165_RS00920	627.981	1.15761	0.00184338	-9.08343	4.52302	EL165_RS00920	NZ_LR134289.1	200195	201247	histidine kinase	[GO:0016021]
gene-EL165_RS01040	0.958235	16.2823	16.992	4.08678	0.692676	EL165_RS01040	NZ_LR134289.1	228681	230021	peptidase S41	[GO:0006508] [GO:0004252]
gene-EL165_RS01055	29.8044	85.6	2.87206	1.52209	1.17319	EL165_RS01055	NZ_LR134289.1	231310	231732	MarR family transcriptional regulator	[GO:0006355]
gene-EL165_RS01065	4.8722	9.23777	1.89602	0.922971	4.02446	EL165_RS01065	NZ_LR134289.1	234420	235454	phytase	[GO:0016158]
gene-EL165_RS01070	7.83767	586.255	74.7997	6.22496	3.88708	EL165_RS01070	NZ_LR134289.1	235462	238272	TonB-dependent receptor	[GO:0006810] [GO:0022857] [GO:0019867]
gene-EL165_RS01095	66.1545	6.45035	0.0975043	-3.35839	6.26457	EL165_RS01095	NZ_LR134289.1	241856	242875	MsnO8 family LLM class oxidoreductase	[GO:0008150] [GO:0010181] [GO:0016491]
gene-EL165_RS01130	101.6	1.19728	0.0117843	-6.407	4.72139	EL165_RS01130	NZ_LR134289.1	246848	248614	S41 family peptidase	[GO:0006508] [GO:0004252]
gene-EL165_RS01215	77.4889	48.0271	0.619793	-0.690141	2.42229	EL165_RS01215	NZ_LR134289.1	269668	271971	5-methyltetrahydropteroyltriglutamate--homocysteine S-methyltransferase	[GO:0008652] [GO:0009086] [GO:0003871]
gene-EL165_RS01235	157.901	3.21072	0.0203338	-5.61998	3.2359	EL165_RS01235	NZ_LR134289.1	275585	276817	sigma-70 family RNA polymerase sigma factor	[GO:0006352] [GO:0006355] [GO:0003677] [GO:0003700] [GO:0016987]
gene-EL165_RS01310	616.261	102.097	0.165672	-2.5936	7.93784	EL165_RS01310	NZ_LR134289.1	292253	293509	aminotransferase class I/II-fold pyridoxal phosphate-dependent enzyme	[GO:0009058]
gene-EL165_RS01335	2.13729	47.2544	22.1095	4.46659	8.16746	EL165_RS01335	NZ_LR134289.1	297591	298517	ribosome small subunit-dependent GTPase A	[GO:0006412] [GO:0005525] [GO:0043022]
gene-EL165_RS01365	77.0936	71.7349	0.930491	-0.103936	7.83596	EL165_RS01365	NZ_LR134289.1	303653	304303	ribulose-phosphate 3-epimerase	[GO:0006098] [GO:0004750]
gene-EL165_RS01390	7.59916	1536.27	202.163	7.65938	4.26901	EL165_RS01390	NZ_LR134289.1	307053	307727	tRNA (5-methylaminomethyl-2-thiouridine)(34)-methyltransferase MnmD	[GO:0016645]
gene-EL165_RS01395	31.798	45.6436	1.43542	0.521477	9.54184	EL165_RS01395	NZ_LR134289.1	307813	308883	branched-chain amino acid aminotransferase	[GO:0009081] [GO:0004084]
gene-EL165_RS01425	109.044	1.62659	0.0149168	-6.06692	4.9736	EL165_RS01425	NZ_LR134289.1	313101	314459	M20/M25/M40 family metallo-hydrolase	[GO:0016787]
gene-EL165_RS01500	0.448356	23.6938	52.846	5.72372	6.57678	EL165_RS01500	NZ_LR134289.1	330072	331409	M20/M25/M40 family metallo-hydrolase	[GO:0016787]
gene-EL165_RS01505	52.9601	224.634	4.24157	2.0846	5.01242	EL165_RS01505	NZ_LR134289.1	331504	332139	16S rRNA (guanine(527)-N(7))-methyltransferase RsmG	[GO:0031167] [GO:0046118] [GO:0008168] [GO:0005575]
gene-EL165_RS01525	75.4562	41.7754	0.553638	-0.852986	5.72957	EL165_RS01525	NZ_LR134289.1	336012	338375	patatin	[GO:0006629]
gene-EL165_RS01540	9819.24	21.2302	0.0021621	-8.85335	5.01127	EL165_RS01540	NZ_LR134289.1	341877	342665	NUDIX hydrolase	[GO:0016787]
gene-EL165_RS01545	14.2843	347.942	24.3584	4.60634	1.47491	EL165_RS01545	NZ_LR134289.1	342682	343866	MFS transporter	[GO:0055085]
gene-EL165_RS01595	70.4066	84.916	1.20608	0.270326	5.53784	EL165_RS01595	NZ_LR134289.1	356660	357421	hypothetical protein	[GO:0006813]
gene-EL165_RS01665	7.99206	98.7904	12.3611	3.62773	11.518	EL165_RS01665	NZ_LR134289.1	370102	371643	2%2C3-bisphosphoglycerate-independent phosphoglycerate mutase	[GO:0006096] [GO:0046537]
gene-EL165_RS01685	56.6927	3.77403	0.0665699	-3.90899	8.2962	EL165_RS01685	NZ_LR134289.1	374275	375042	methyltransferase domain-containing protein	[GO:0008168]
gene-EL165_RS01805	40.9254	39.6033	0.967695	-0.0473759	9.96786	EL165_RS01805	NZ_LR134289.1	398452	399453	pyruvate dehydrogenase (acetyl-transferring) E1 component subunit alpha	[GO:0006086] [GO:0004739] [GO:0045250]
gene-EL165_RS01810	5.11881	605.705	118.329	6.88666	10.8651	EL165_RS01810	NZ_LR134289.1	399562	401163	pyruvate dehydrogenase complex dihydrolipoamide acetyltransferase	[GO:0016746]
gene-EL165_RS01825	500.887	113.013	0.225626	-2.148	4.81214	EL165_RS01825	NZ_LR134289.1	402690	403367	DNA repair protein RadC	[GO:0006281] [GO:0003677]
gene-EL165_RS01860	277	48.1738	0.173913	-2.52357	4.98075	EL165_RS01860	NZ_LR134289.1	409647	412376	sodium-translocating pyrophosphatase	[GO:1902600] [GO:0004427] [GO:0009678] [GO:0016020]
gene-EL165_RS01880	1.28802	9.88586	7.67524	2.94021	3.40026	EL165_RS01880	NZ_LR134289.1	415320	415820	endonuclease V	[GO:0006281]
gene-EL165_RS01885	961.797	36.2251	0.037664	-4.73067	4.60499	EL165_RS01885	NZ_LR134289.1	415977	417152	acetyl-CoA C-acyltransferase	[GO:0006631] [GO:0003985]
gene-EL165_RS01975	513.46	16.9435	0.0329987	-4.92145	4.39447	EL165_RS01975	NZ_LR134289.1	436197	437345	DNA polymerase IV	[GO:0006281] [GO:0003684] [GO:0003887]
gene-EL165_RS02010	33.4725	0.518441	0.0154886	-6.01265	9.91744	EL165_RS02010	NZ_LR134289.1	444780	447572	excinuclease ABC subunit UvrA	[GO:0006289] [GO:0009381] [GO:0009380]
gene-EL165_RS02055	90.5639	18.2301	0.201295	-2.31261	6.14879	EL165_RS02055	NZ_LR134289.1	456522	457703	acetyl-CoA C-acyltransferase	[GO:0006631] [GO:0003985]
gene-EL165_RS02065	4703.31	59.5091	0.0126526	-6.30442	3.37126	EL165_RS02065	NZ_LR134289.1	460270	460722	MarR family transcriptional regulator	[GO:0006355]
gene-EL165_RS02150	107.591	3.5886	0.0333541	-4.90599	6.89772	EL165_RS02150	NZ_LR134289.1	475959	476513	ribosome recycling factor	[GO:0006412] [GO:0008135] [GO:0005737]
gene-EL165_RS02200	164.656	16.3595	0.0993556	-3.33125	9.19423	EL165_RS02200	NZ_LR134289.1	487519	490788	cytochrome c biogenesis protein CcsA	[GO:0017004]
gene-EL165_RS02230	24.4826	1885.01	76.9939	6.26667	5.29606	EL165_RS02230	NZ_LR134289.1	497135	497647	GNAT family N-acetyltransferase	[GO:0008080]
gene-EL165_RS02240	54.6256	0.809843	0.0148253	-6.07579	8.99179	EL165_RS02240	NZ_LR134289.1	498221	499408	efflux RND transporter periplasmic adaptor subunit	[GO:0006810] [GO:0005215]
gene-EL165_RS02250	12.8691	29.0649	2.2585	1.17537	7.91769	EL165_RS02250	NZ_LR134289.1	502646	504061	efflux transporter outer membrane subunit	[GO:0006810] [GO:0015288] [GO:0009279]
gene-EL165_RS02325	49.9023	116.226	2.32907	1.21975	3.38417	EL165_RS02325	NZ_LR134289.1	517137	517733	nicotinamide mononucleotide transporter	[GO:0015890] [GO:0015663] [GO:0016021]
gene-EL165_RS02420	27.0957	253.687	9.36263	3.22691	3.53213	EL165_RS02420	NZ_LR134289.1	537636	539213	Na+/H+ antiporter	[GO:0006814] [GO:0006885] [GO:1902600] [GO:0015385]
gene-EL165_RS02445	1.62455	39.2887	24.1844	4.596	3.5856	EL165_RS02445	NZ_LR134289.1	543167	544537	L%2CD-transpeptidase family protein	[GO:0016740]
gene-EL165_RS02540	105.093	0.290755	0.00276664	-8.49765	1.89514	EL165_RS02540	NZ_LR134289.1	560297	561595	DASH family cryptochrome	[GO:0006281] [GO:0003913]
gene-EL165_RS02585	43.141	61.2637	1.42008	0.505973	3.42988	EL165_RS02585	NZ_LR134289.1	568966	571257	glycoside hydrolase family 3 protein	[GO:0005975]
gene-EL165_RS02600	134.183	1.00674	0.00750274	-7.05837	4.85102	EL165_RS02600	NZ_LR134289.1	573761	576145	beta-glucosidase	[GO:0005975]
gene-EL165_RS02605	509.089	360.64	0.708403	-0.497358	7.58472	EL165_RS02605	NZ_LR134289.1	576444	577763	aspartate kinase	[GO:0004072]
gene-EL165_RS02620	9.31244	0.977118	0.104926	-3.25255	3.83739	EL165_RS02620	NZ_LR134289.1	579783	581165	S41 family peptidase	[GO:0006508] [GO:0004252]
gene-EL165_RS02645	82.0801	1.42841	0.0174026	-5.84455	1.60716	EL165_RS02645	NZ_LR134289.1	588055	589242	monooxygenase	[GO:0071949]
gene-EL165_RS02670	305.069	0.525764	0.00172343	-9.1805	7.18443	EL165_RS02670	NZ_LR134289.1	592773	593585	2%2C3%2C4%2C5-tetrahydropyridine-2%2C6-dicarboxylate N-succinyltransferase	[GO:0016740]
gene-EL165_RS02675	2.22493	387.503	174.164	7.4443	5.47331	EL165_RS02675	NZ_LR134289.1	593615	594784	DUF2029 domain-containing protein	[GO:0016758]
gene-EL165_RS02695	178.168	510.594	2.8658	1.51894	5.2466	EL165_RS02695	NZ_LR134289.1	597839	598696	ATP phosphoribosyltransferase	[GO:0000105] [GO:0003879]
gene-EL165_RS02700	10.4417	297.366	28.4787	4.83181	5.00621	EL165_RS02700	NZ_LR134289.1	599040	600314	histidinol dehydrogenase	[GO:0000105] [GO:0004399]
gene-EL165_RS02710	141.64	377.631	2.66613	1.41475	3.97029	EL165_RS02710	NZ_LR134289.1	601431	602525	bifunctional histidinol-phosphatase/imidazoleglycerol-phosphate dehydratase HisB	[GO:0000105] [GO:0004401] [GO:0004424]
gene-EL165_RS02725	482.688	64.2202	0.133047	-2.90999	2.22613	EL165_RS02725	NZ_LR134289.1	603824	604576	imidazole glycerol phosphate synthase subunit HisF	[GO:0000105] [GO:0000107]
gene-EL165_RS02730	70.6828	75.8244	1.07274	0.101303	3.14429	EL165_RS02730	NZ_LR134289.1	604573	605160	bifunctional phosphoribosyl-AMP cyclohydrolase/phosphoribosyl-ATP diphosphatase HisIE	[GO:0000105] [GO:0004635] [GO:0004636]
gene-EL165_RS02740	134.213	1.11997	0.00834472	-6.90492	1.83344	EL165_RS02740	NZ_LR134289.1	606308	607477	M20/M25/M40 family metallo-hydrolase	[GO:0016787]
gene-EL165_RS02755	47.351	364.289	7.69338	2.94362	11.6907	EL165_RS02755	NZ_LR134289.1	610367	610711	50S ribosomal protein L20	[GO:0006412] [GO:0003735] [GO:0019843] [GO:0005840]
gene-EL165_RS02760	9.95765	14.3441	1.44051	0.52658	10.9054	EL165_RS02760	NZ_LR134289.1	610832	611029	50S ribosomal protein L35	[GO:0006412] [GO:0003735] [GO:0000315] [GO:0022625]
gene-EL165_RS02770	34.0322	51.6918	1.51891	0.603035	4.8137	EL165_RS02770	NZ_LR134289.1	611957	614164	two-component sensor histidine kinase	[GO:0016021]
gene-EL165_RS02795	70.4082	80.4397	1.14248	0.192164	11.4387	EL165_RS02795	NZ_LR134289.1	617191	619110	threonine--tRNA ligase	[GO:0006435] [GO:0004829] [GO:0005737]
gene-EL165_RS02800	90.1332	18.3667	0.203773	-2.29497	4.75372	EL165_RS02800	NZ_LR134289.1	619355	620329	peptidase	[GO:0006508]
gene-EL165_RS02810	67.323	47.3904	0.703926	-0.506505	4.5994	EL165_RS02810	NZ_LR134289.1	622186	623348	2-isopropylmalate synthase	[GO:0009098] [GO:0019752] [GO:0003852]
gene-EL165_RS02815	9.37982	9.71109	1.03532	0.050073	5.36687	EL165_RS02815	NZ_LR134289.1	623379	624767	3-isopropylmalate dehydratase large subunit	[GO:0009098] [GO:0003861] [GO:0009316]
gene-EL165_RS02820	6.4319	9.29909	1.44578	0.531845	4.29275	EL165_RS02820	NZ_LR134289.1	624783	625391	3-isopropylmalate dehydratase small subunit	[GO:0009098] [GO:0003861] [GO:0009316]
gene-EL165_RS02825	59.5039	176.919	2.97323	1.57203	5.41349	EL165_RS02825	NZ_LR134289.1	625372	626496	3-isopropylmalate dehydrogenase	[GO:0009098] [GO:0003862]
gene-EL165_RS02880	271.584	2.64316	0.00973238	-6.68299	5.46541	EL165_RS02880	NZ_LR134289.1	636122	638032	T9SS type A sorting domain-containing protein	[GO:0004518]
gene-EL165_RS02895	3.75286	2.67099	0.711721	-0.490616	8.23087	EL165_RS02895	NZ_LR134289.1	639820	640542	phosphoribosylaminoimidazolesuccinocarboxamide synthase	[GO:0006164] [GO:0004639]
gene-EL165_RS02900	100.297	2.76223	0.0275405	-5.1823	9.35392	EL165_RS02900	NZ_LR134289.1	640642	642141	amidophosphoribosyltransferase	[GO:0009152] [GO:0004044]
gene-EL165_RS02930	1.68949	11.9921	7.09806	2.82742	7.47616	EL165_RS02930	NZ_LR134289.1	647203	648249	3-dehydroquinate synthase	[GO:0009423] [GO:0003856]
gene-EL165_RS02960	368.667	2227	6.04068	2.59471	5.53138	EL165_RS02960	NZ_LR134289.1	652870	653250	bacillithiol system redox-active protein YtxJ	[GO:0006790]
gene-EL165_RS03020	5.86476	23.6554	4.03348	2.01203	4.47145	EL165_RS03020	NZ_LR134289.1	663691	664191	nicotinamide-nucleotide amidohydrolase family protein	[GO:0016810]
gene-EL165_RS03120	1.79775	62.1741	34.5844	5.11205	7.59339	EL165_RS03120	NZ_LR134289.1	679481	680125	ligase-associated DNA damage response endonuclease PdeM	[GO:0016787]
gene-EL165_RS03130	424.363	1.62284	0.00382418	-8.03063	6.06142	EL165_RS03130	NZ_LR134289.1	681120	683525	ligase-associated DNA damage response DEXH box helicase	[GO:0003676] [GO:0016818]
gene-EL165_RS03145	4.22201	64.3625	15.2445	3.93022	3.98988	EL165_RS03145	NZ_LR134289.1	686449	687885	peptidase S41	[GO:0006508] [GO:0004252]
gene-EL165_RS03305	345.074	34.7301	0.100645	-3.31265	1.27614	EL165_RS03305	NZ_LR134289.1	720990	721973	biotin synthase BioB	[GO:0009102] [GO:0004076] [GO:0051537] [GO:0051539] [GO:1904047]
gene-EL165_RS03310	188.301	96.2067	0.51092	-0.968831	3.47036	EL165_RS03310	NZ_LR134289.1	722402	723694	adenosylmethionine--8-amino-7-oxononanoate transaminase	[GO:0009102] [GO:0004015]
gene-EL165_RS03575	70.4762	73.3131	1.04025	0.0569349	6.38963	EL165_RS03575	NZ_LR134289.1	767378	771772	CusA/CzcA family heavy metal efflux RND transporter	[GO:0051139] [GO:0016021]
gene-EL165_RS03645	242.629	28.0274	0.115515	-3.11384	3.48994	EL165_RS03645	NZ_LR134289.1	788956	791034	type IA DNA topoisomerase	[GO:0006265] [GO:0003677] [GO:0003916]
gene-EL165_RS03675	30.549	775.205	25.3758	4.66538	3.84935	EL165_RS03675	NZ_LR134289.1	795718	796893	arabinose transporter	[GO:0055085] [GO:0022857]
gene-EL165_RS03695	47.2249	450.397	9.53728	3.25358	4.9383	EL165_RS03695	NZ_LR134289.1	799003	803340	CusA/CzcA family heavy metal efflux RND transporter	[GO:0051139] [GO:0016021]
gene-EL165_RS03700	116.404	108.896	0.9355	-0.0961897	3.33974	EL165_RS03700	NZ_LR134289.1	803348	804496	efflux RND transporter periplasmic adaptor subunit	[GO:0006810] [GO:0005215]
gene-EL165_RS03760	817.552	2.79315	0.00341648	-8.19327	4.08687	EL165_RS03760	NZ_LR134289.1	820011	820814	SDR family oxidoreductase	[GO:0016491]
gene-EL165_RS03765	7.66588	8.92593	1.16437	0.219551	6.09299	EL165_RS03765	NZ_LR134289.1	820829	822489	FAD-binding dehydrogenase	[GO:0016627]
gene-EL165_RS03780	31.6641	20.9126	0.660451	-0.598476	2.42731	EL165_RS03780	NZ_LR134289.1	823636	824139	G/U mismatch-specific DNA glycosylase	[GO:0006285] [GO:0000700]
gene-EL165_RS03840	69.3506	383.676	5.53241	2.46791	6.8718	EL165_RS03840	NZ_LR134289.1	838090	838803	phosphoadenylyl-sulfate reductase	[GO:0019379] [GO:0003824] [GO:0004604]
gene-EL165_RS03845	465.13	19.5994	0.0421375	-4.56875	6.81438	EL165_RS03845	NZ_LR134289.1	838815	839723	sulfate adenylyltransferase subunit CysD	[GO:0019419] [GO:0004781]
gene-EL165_RS03850	160.772	20.1179	0.125133	-2.99846	7.41227	EL165_RS03850	NZ_LR134289.1	839831	841069	GTP-binding protein	[GO:0005525]
gene-EL165_RS03860	8.3268	12.3066	1.47795	0.563598	6.38952	EL165_RS03860	NZ_LR134289.1	841933	842844	cysteine synthase A	[GO:0006535] [GO:0004124]
gene-EL165_RS03865	31.0974	229.09	7.36685	2.88105	4.33414	EL165_RS03865	NZ_LR134289.1	842868	843713	uroporphyrinogen-III C-methyltransferase	[GO:0019354] [GO:0004851]
gene-EL165_RS03870	103.642	14.8235	0.143026	-2.80565	4.74282	EL165_RS03870	NZ_LR134289.1	843703	845415	sulfite reductase	[GO:0010181]
gene-EL165_RS03875	1.15535	27.5594	23.8537	4.57614	4.81236	EL165_RS03875	NZ_LR134289.1	845448	847124	NADPH-dependent assimilatory sulfite reductase hemoprotein subunit	[GO:0008652] [GO:0004783] [GO:0051536]
gene-EL165_RS03885	19.5938	0.686784	0.0350511	-4.8344	2.35277	EL165_RS03885	NZ_LR134289.1	850392	851909	TSUP family transporter	[GO:0016021]
gene-EL165_RS03895	165.517	625.984	3.78199	1.91915	3.6119	EL165_RS03895	NZ_LR134289.1	853018	853962	NAD-dependent epimerase/dehydratase family protein	[GO:0003824]
gene-EL165_RS03915	38.2388	6.56922	0.171795	-2.54124	4.63643	EL165_RS03915	NZ_LR134289.1	856912	857370	NUDIX domain-containing protein	[GO:0016787]
gene-EL165_RS03940	277.348	20.9321	0.0754723	-3.72791	6.51755	EL165_RS03940	NZ_LR134289.1	860452	860841	Fur family transcriptional regulator	[GO:0006355]
gene-EL165_RS03955	174.387	109.885	0.630122	-0.666298	4.15409	EL165_RS03955	NZ_LR134289.1	862550	863950	alkaline phosphatase	[GO:0016791]
gene-EL165_RS03990	89.0764	1.46053	0.0163964	-5.93048	6.6062	EL165_RS03990	NZ_LR134289.1	868751	872659	response regulator	[GO:0000160]
gene-EL165_RS04010	15.1699	61.6848	4.06626	2.0237	7.4085	EL165_RS04010	NZ_LR134289.1	877533	878765	YaiO family outer membrane beta-barrel protein	[GO:0008150] [GO:0003674] [GO:0045203]
gene-EL165_RS04195	41.344	6.12454	0.148136	-2.755	6.51288	EL165_RS04195	NZ_LR134289.1	910979	913366	multicopper oxidase domain-containing protein	[GO:0005507]
gene-EL165_RS04275	146.307	1.22795	0.00839297	-6.8966	10.9895	EL165_RS04275	NZ_LR134289.1	933434	934942	F0F1 ATP synthase subunit beta	[GO:0015986] [GO:0046933] [GO:0000275] [GO:0045261] [GO:0045262]
gene-EL165_RS04280	57.4828	8.33724	0.145039	-2.78549	5.7748	EL165_RS04280	NZ_LR134289.1	935150	936070	bifunctional riboflavin kinase/FAD synthetase	[GO:0003919]
gene-EL165_RS04320	8.43605	36.3816	4.31263	2.10857	5.42924	EL165_RS04320	NZ_LR134289.1	940072	940794	3-deoxy-manno-octulosonate cytidylyltransferase	[GO:0009244] [GO:0008690]
gene-EL165_RS04335	612.395	119.983	0.195924	-2.35163	9.49967	EL165_RS04335	NZ_LR134289.1	942738	943991	aminotransferase class I/II-fold pyridoxal phosphate-dependent enzyme	[GO:0009058]
gene-EL165_RS04390	70.1934	4.3927	0.06258	-3.99816	7.36091	EL165_RS04390	NZ_LR134289.1	951688	952617	1%2C4-dihydroxy-2-naphthoate octaprenyltransferase	[GO:0009234] [GO:0046428]
gene-EL165_RS04395	33.6004	60.0548	1.78732	0.837801	7.40975	EL165_RS04395	NZ_LR134289.1	952692	953528	1%2C4-dihydroxy-2-naphthoyl-CoA synthase	[GO:0009234] [GO:0008935]
gene-EL165_RS04450	215.727	353.766	1.63988	0.713589	1.28826	EL165_RS04450	NZ_LR134289.1	961371	962608	IS3 family transposase	[GO:0004803]
gene-EL165_RS04455	202.802	12.4557	0.061418	-4.02519	9.73145	EL165_RS04455	NZ_LR134289.1	962729	965560	excinuclease ABC subunit UvrA	[GO:0006289] [GO:0003677] [GO:0005524] [GO:0016887]
gene-EL165_RS04470	51.4311	122.983	2.39122	1.25775	3.98774	EL165_RS04470	NZ_LR134289.1	968368	969780	amino acid permease	[GO:0016020]
gene-EL165_RS04495	459.471	2.72708	0.00593526	-7.39647	5.8571	EL165_RS04495	NZ_LR134289.1	974885	975814	UbiA family prenyltransferase	[GO:0016021]
gene-EL165_RS04510	2.92718	4.33287	1.48022	0.565811	8.3858	EL165_RS04510	NZ_LR134289.1	978536	979714	acetyl-CoA C-acyltransferase	[GO:0006631] [GO:0003985]
gene-EL165_RS04525	699.669	1183.24	1.69114	0.757998	7.41584	EL165_RS04525	NZ_LR134289.1	980924	982204	MFS transporter	[GO:0055085]
gene-EL165_RS04555	332.661	2.10697	0.00633369	-7.30274	9.36823	EL165_RS04555	NZ_LR134289.1	986856	988235	dipeptidase	[GO:0016787]
gene-EL165_RS04590	121.025	333.733	2.75755	1.46339	8.10974	EL165_RS04590	NZ_LR134289.1	992460	993074	uridine kinase	[GO:0004849]
gene-EL165_RS04605	54.2042	1.17698	0.0217138	-5.52524	9.72695	EL165_RS04605	NZ_LR134289.1	995235	996098	ATP synthase F1 subunit gamma	[GO:0015986] [GO:0046933] [GO:0000275] [GO:0045261] [GO:0045262]
gene-EL165_RS04615	46.1991	1.42422	0.0308279	-5.01962	8.66312	EL165_RS04615	NZ_LR134289.1	997769	998308	ATP synthase F1 subunit delta	[GO:0015986] [GO:0046933] [GO:0000275] [GO:0045261] [GO:0045262]
gene-EL165_RS04620	5.93949	112.42	18.9276	4.24242	7.60582	EL165_RS04620	NZ_LR134289.1	998311	998808	F0F1 ATP synthase subunit B	[GO:0015986] [GO:0015078]
gene-EL165_RS04625	13.512	11.5459	0.854492	-0.226861	6.27419	EL165_RS04625	NZ_LR134289.1	998891	999085	ATP synthase F0 subunit C	[GO:0015986] [GO:0046933] [GO:0000276] [GO:0045263] [GO:0045264]
gene-EL165_RS04630	152.235	1.39453	0.00916038	-6.77038	9.9394	EL165_RS04630	NZ_LR134289.1	999131	1000228	F0F1 ATP synthase subunit A	[GO:0015986] [GO:0046933] [GO:0000276] [GO:0045263] [GO:0045264]
gene-EL165_RS04640	223.889	50.0428	0.223516	-2.16155	9.19931	EL165_RS04640	NZ_LR134289.1	1000835	1002196	signal recognition particle protein	[GO:0009306] [GO:0003924] [GO:0005048] [GO:0048501]
gene-EL165_RS04695	248.857	20.7827	0.0835126	-3.58186	9.40694	EL165_RS04695	NZ_LR134289.1	1011992	1012333	30S ribosomal protein S6	[GO:0006412] [GO:0003735] [GO:0000314] [GO:0022627]
gene-EL165_RS04700	55.9253	2.22982	0.0398714	-4.6485	10.5859	EL165_RS04700	NZ_LR134289.1	1012366	1012668	30S ribosomal protein S18	[GO:0006412] [GO:0003735] [GO:0000314] [GO:0022627]
gene-EL165_RS04775	9.64764	18.9363	1.96279	0.972906	11.6896	EL165_RS04775	NZ_LR134289.1	1027715	1030531	2-oxoglutarate dehydrogenase E1 component	[GO:0006099] [GO:0004591] [GO:0030976]
gene-EL165_RS04785	32.8304	18.7418	0.570867	-0.808773	7.88835	EL165_RS04785	NZ_LR134289.1	1031955	1033223	glucose-1-phosphate adenylyltransferase	[GO:0005978] [GO:0008878]
gene-EL165_RS04800	1.95328	78.3101	40.0916	5.32523	7.70037	EL165_RS04800	NZ_LR134289.1	1035189	1037138	1%2C4-alpha-glucan branching protein GlgB	[GO:0005975] [GO:0005978] [GO:0003844] [GO:0004553] [GO:0043169]
gene-EL165_RS04830	260.692	7.04566	0.0270268	-5.20947	2.62046	EL165_RS04830	NZ_LR134289.1	1043177	1044298	carboxylate-amine ligase	[GO:0042398] [GO:0004357]
gene-EL165_RS04855	13.3746	19.6954	1.4726	0.558363	3.68291	EL165_RS04855	NZ_LR134289.1	1047844	1050474	cyanophycin synthetase	[GO:0051235] [GO:0016874]
gene-EL165_RS04860	37.2341	36.2262	0.972931	-0.039591	7.00593	EL165_RS04860	NZ_LR134289.1	1050676	1051563	cyanophycinase	[GO:0044265] [GO:0016787]
gene-EL165_RS04865	41.8987	28.306	0.675582	-0.565798	6.31578	EL165_RS04865	NZ_LR134289.1	1051835	1052677	asparaginase	[GO:0016787]
gene-EL165_RS04890	439.942	8.40618	0.0191075	-5.70972	8.30287	EL165_RS04890	NZ_LR134289.1	1055602	1056972	histidine--tRNA ligase	[GO:0006427] [GO:0004821] [GO:0005737]
gene-EL165_RS04895	23.5963	230.304	9.76017	3.28691	9.31354	EL165_RS04895	NZ_LR134289.1	1057095	1057550	aldolase	[GO:0003676]
gene-EL165_RS04900	6.6907	52.3106	7.8184	2.96687	7.72536	EL165_RS04900	NZ_LR134289.1	1057565	1057897	single-stranded DNA-binding protein	[GO:0006260] [GO:0006281] [GO:0006310] [GO:0006351] [GO:0003697]
gene-EL165_RS04930	1463.24	101.045	0.0690557	-3.8561	4.75788	EL165_RS04930	NZ_LR134289.1	1062179	1063087	TIGR01777 family protein	[GO:0003824]
gene-EL165_RS04945	87.4588	17.056	0.195018	-2.35832	3.56917	EL165_RS04945	NZ_LR134289.1	1064085	1064666	GDP-mannose pyrophosphatase NudK	[GO:0016818] [GO:0046872]
gene-EL165_RS04970	2.39009	4.53948	1.89929	0.925462	9.46586	EL165_RS04970	NZ_LR134289.1	1070740	1071801	efflux RND transporter periplasmic adaptor subunit	[GO:0006810] [GO:0005215]
gene-EL165_RS05000	8.83588	9.04164	1.02329	0.0332107	10.5713	EL165_RS05000	NZ_LR134289.1	1079518	1080921	dihydrolipoyl dehydrogenase	[GO:0006096] [GO:0045454] [GO:0051068] [GO:0004148]
gene-EL165_RS05020	333.894	3.62291	0.0108505	-6.5261	10.7494	EL165_RS05020	NZ_LR134289.1	1083140	1085344	DNA helicase RecQ	[GO:0006310] [GO:0003678]
gene-EL165_RS05025	32.9561	710.675	21.5643	4.43057	7.3372	EL165_RS05025	NZ_LR134289.1	1085503	1086462	KpsF/GutQ family sugar-phosphate isomerase	[GO:0005975] [GO:0016853]
gene-EL165_RS05030	23.4841	13.2972	0.566221	-0.820562	6.79723	EL165_RS05030	NZ_LR134289.1	1086546	1087355	twin-arginine translocase subunit TatC	[GO:0015628] [GO:0005887]
gene-EL165_RS05055	84.22	82.163	0.975576	-0.035674	6.6269	EL165_RS05055	NZ_LR134289.1	1095623	1096996	D-alanyl-D-alanine carboxypeptidase/D-alanyl-D-alanine-endopeptidase	[GO:0009252] [GO:0004175] [GO:0009002]
gene-EL165_RS05065	14.0865	42.8981	3.04533	1.6066	4.12102	EL165_RS05065	NZ_LR134289.1	1097958	1098650	dipeptidase PepE	[GO:0006508] [GO:0008236]
gene-EL165_RS05080	69.8346	364.18	5.21489	2.38264	8.94919	EL165_RS05080	NZ_LR134289.1	1100151	1100804	fructose-6-phosphate aldolase	[GO:0016832]
gene-EL165_RS05165	39.2195	91.4225	2.33105	1.22098	9.02031	EL165_RS05165	NZ_LR134289.1	1110163	1110774	threonylcarbamoyl-AMP synthase	[GO:0006400] [GO:0061710]
gene-EL165_RS05180	1.50206	0.823931	0.548534	-0.866347	6.64331	EL165_RS05180	NZ_LR134289.1	1112249	1113097	peptide chain release factor N(5)-glutamine methyltransferase	[GO:0006412] [GO:0018364] [GO:0008757]
gene-EL165_RS05205	2.8082	326.993	116.442	6.86347	1.76337	EL165_RS05205	NZ_LR134289.1	1117325	1118296	NAD-dependent epimerase/dehydratase family protein	[GO:0003824]
gene-EL165_RS05225	1.00095	12.3532	12.3415	3.62544	8.55601	EL165_RS05225	NZ_LR134289.1	1121034	1123625	DNA gyrase/topoisomerase IV subunit A	[GO:0006259] [GO:0006265] [GO:0003677] [GO:0003918] [GO:0005524]
gene-EL165_RS05245	8893.66	16.6987	0.0018776	-9.0569	5.34862	EL165_RS05245	NZ_LR134289.1	1127081	1128229	aminotransferase class I/II-fold pyridoxal phosphate-dependent enzyme	[GO:0030170]
gene-EL165_RS05285	282.751	10.3536	0.0366174	-4.77133	3.08614	EL165_RS05285	NZ_LR134289.1	1136814	1138172	MFS transporter	[GO:0055085]
gene-EL165_RS05325	14.7895	480.636	32.4985	5.0223	6.42338	EL165_RS05325	NZ_LR134289.1	1146436	1148007	M20/M25/M40 family metallo-hydrolase	[GO:0016787]
gene-EL165_RS05355	148.306	14.2105	0.0958188	-3.38355	4.91232	EL165_RS05355	NZ_LR134289.1	1153134	1154342	MFS transporter	[GO:0055085]
gene-EL165_RS05425	556.404	14.5155	0.0260881	-5.26047	7.52117	EL165_RS05425	NZ_LR134289.1	1167293	1168003	6-phosphogluconolactonase	[GO:0006098] [GO:0017057]
gene-EL165_RS05430	7.92064	272.688	34.4275	5.10549	9.25131	EL165_RS05430	NZ_LR134289.1	1168030	1169511	glucose-6-phosphate dehydrogenase	[GO:0006098] [GO:0004345]
gene-EL165_RS05445	8.31667	407.937	49.0505	5.6162	2.88328	EL165_RS05445	NZ_LR134289.1	1171777	1173213	hypothetical protein	[GO:0006355]
gene-EL165_RS05745	27.055	91.058	3.36566	1.75089	2.21648	EL165_RS05745	NZ_LR134289.1	1234918	1236363	MFS transporter	[GO:0006812] [GO:0008643] [GO:0015486] [GO:0016021]
gene-EL165_RS05760	0.337897	18.8716	55.8502	5.80349	5.50027	EL165_RS05760	NZ_LR134289.1	1241214	1241900	NUDIX hydrolase	[GO:0016787]
gene-EL165_RS05765	66.5096	436.397	6.56141	2.71401	2.54644	EL165_RS05765	NZ_LR134289.1	1242135	1243862	sodium/solute symporter	[GO:0006810] [GO:0015370] [GO:0005887]
gene-EL165_RS05875	2.96643	21.4529	7.23189	2.85437	0.1735	EL165_RS05875	NZ_LR134289.1	1281131	1282549	glucuronate isomerase	[GO:0006064] [GO:0008880]
gene-EL165_RS05885	49.5753	25.5893	0.51617	-0.954081	0.550527	EL165_RS05885	NZ_LR134289.1	1283619	1284793	mannonate dehydratase	[GO:0006064] [GO:0008927]
gene-EL165_RS05895	29.6565	28.6946	0.967565	-0.0475691	1.70104	EL165_RS05895	NZ_LR134289.1	1286843	1289737	SusC/RagA family TonB-linked outer membrane protein	[GO:0071702] [GO:0022857] [GO:0045203]
gene-EL165_RS05900	47.0603	65.0406	1.38207	0.46683	1.06274	EL165_RS05900	NZ_LR134289.1	1289831	1291159	xylose isomerase	[GO:0006098] [GO:0042732] [GO:0000287] [GO:0009045]
gene-EL165_RS05905	641.214	5.27213	0.00822211	-6.92628	3.20973	EL165_RS05905	NZ_LR134289.1	1291266	1292750	carbohydrate kinase	[GO:0005975]
gene-EL165_RS05910	179.286	7.24582	0.0404149	-4.62897	1.5545	EL165_RS05910	NZ_LR134289.1	1292767	1293492	NUDIX hydrolase	[GO:0016787]
gene-EL165_RS05935	479.433	2365.57	4.9341	2.30279	3.89721	EL165_RS05935	NZ_LR134289.1	1300702	1301856	efflux RND transporter periplasmic adaptor subunit	[GO:0006810] [GO:0005215]
gene-EL165_RS05940	5.28559	24.5977	4.65373	2.21839	5.84367	EL165_RS05940	NZ_LR134289.1	1303072	1306206	efflux RND transporter permease subunit	[GO:0051139] [GO:0016021]
gene-EL165_RS06010	2.11998	35.9283	16.9475	4.083	9.33068	EL165_RS06010	NZ_LR134289.1	1329524	1331011	NarK/NasA family nitrate transporter	[GO:0055085]
gene-EL165_RS06015	35.4675	5.27466	0.148718	-2.74935	9.18988	EL165_RS06015	NZ_LR134289.1	1331041	1332372	NarK/NasA family nitrate transporter	[GO:0055085]
gene-EL165_RS06055	780.874	36.7776	0.047098	-4.40819	2.93467	EL165_RS06055	NZ_LR134289.1	1338622	1339245	ATP-binding cassette domain-containing protein	[GO:0005524]
gene-EL165_RS06065	158.963	232.756	1.46421	0.550127	6.3437	EL165_RS06065	NZ_LR134289.1	1339944	1340711	molybdate ABC transporter substrate-binding protein	[GO:0015689] [GO:0015412] [GO:0030973] [GO:0030288] [GO:0031362] [GO:0055052]
gene-EL165_RS06095	398.816	13.3401	0.0334493	-4.90188	8.31286	EL165_RS06095	NZ_LR134289.1	1345277	1345702	c-type cytochrome	[GO:0020037]
gene-EL165_RS06110	41.5482	250.513	6.02945	2.59203	11.4866	EL165_RS06110	NZ_LR134289.1	1347169	1348206	nitrite reductase%2C copper-containing	[GO:0006807] [GO:0050421]
gene-EL165_RS06175	33.3789	4.36812	0.130865	-2.93385	8.52771	EL165_RS06175	NZ_LR134289.1	1356337	1357335	GTP 3'%2C8-cyclase MoaA	[GO:0006777] [GO:0051539]
gene-EL165_RS06325	675.996	0.957842	0.00141693	-9.46301	4.05095	EL165_RS06325	NZ_LR134289.1	1389046	1390200	efflux RND transporter periplasmic adaptor subunit	[GO:0006810] [GO:0005215]
gene-EL165_RS06330	13.9076	18.7058	1.34501	0.427612	5.62479	EL165_RS06330	NZ_LR134289.1	1390203	1394546	CusA/CzcA family heavy metal efflux RND transporter	[GO:0051139] [GO:0016021]
gene-EL165_RS06385	451.293	31.7445	0.0703412	-3.82949	0.943594	EL165_RS06385	NZ_LR134289.1	1403244	1404755	glycerol kinase GlpK	[GO:0006071] [GO:0004370]
gene-EL165_RS06405	7.78737	107.349	13.785	3.78503	7.35701	EL165_RS06405	NZ_LR134289.1	1407087	1408470	TolC family protein	[GO:0055085]
gene-EL165_RS06425	266.427	203.628	0.764292	-0.387804	5.37478	EL165_RS06425	NZ_LR134289.1	1411631	1413220	oleate hydratase	[GO:0006631] [GO:0050151] [GO:0071949]
gene-EL165_RS06440	414.475	5.20059	0.0125474	-6.31647	7.01928	EL165_RS06440	NZ_LR134289.1	1415158	1415925	ATP-binding cassette domain-containing protein	[GO:0005524]
gene-EL165_RS06450	74.9283	12.4947	0.166755	-2.58419	7.8892	EL165_RS06450	NZ_LR134289.1	1417054	1418823	oleate hydratase	[GO:0006631] [GO:0050151] [GO:0071949]
gene-EL165_RS06465	519.029	45.3483	0.0873714	-3.51669	6.61768	EL165_RS06465	NZ_LR134289.1	1421947	1423305	Dyp-type peroxidase	[GO:0004601] [GO:0020037]
gene-EL165_RS06475	167.848	11.2926	0.0672787	-3.89371	5.02871	EL165_RS06475	NZ_LR134289.1	1424268	1425548	isocitrate lyase	[GO:0019752] [GO:0004451]
gene-EL165_RS06705	5.89733	6.54541	1.10989	0.150422	1.75792	EL165_RS06705	NZ_LR134289.1	1465014	1465388	helix-turn-helix transcriptional regulator	[GO:0006355] [GO:0003700]
gene-EL165_RS06730	1058.81	4.40758	0.00416277	-7.90824	6.80032	EL165_RS06730	NZ_LR134289.1	1469273	1470556	TolC family protein	[GO:0055085]
gene-EL165_RS06780	273.81	4.07126	0.0148689	-6.07156	8.4884	EL165_RS06780	NZ_LR134289.1	1482984	1485398	copper-translocating P-type ATPase	[GO:0042625]
gene-EL165_RS06825	91.9128	15.7747	0.171627	-2.54265	0.530178	EL165_RS06825	NZ_LR134289.1	1492144	1494237	type IA DNA topoisomerase	[GO:0006265] [GO:0003677] [GO:0003916]
gene-EL165_RS06945	89.4652	10.0129	0.111919	-3.15947	2.92126	EL165_RS06945	NZ_LR134289.1	1516343	1519339	SusC/RagA family TonB-linked outer membrane protein	[GO:0071702] [GO:0022857] [GO:0045203]
gene-EL165_RS06955	10.8379	17.5351	1.61794	0.69416	2.77358	EL165_RS06955	NZ_LR134289.1	1520717	1523215	S9 family peptidase	[GO:0006508]
gene-EL165_RS07040	70.1187	39.4234	0.562238	-0.830747	2.58828	EL165_RS07040	NZ_LR134289.1	1536710	1537039	winged helix-turn-helix transcriptional regulator	[GO:0006355] [GO:0003700]
gene-EL165_RS07070	99.0472	3.52717	0.035611	-4.81153	4.63951	EL165_RS07070	NZ_LR134289.1	1540354	1541393	ACR3 family arsenite efflux transporter	[GO:0008490]
gene-EL165_RS07075	13.7958	155.283	11.2558	3.4926	5.6496	EL165_RS07075	NZ_LR134289.1	1541396	1542583	Na+/H+ antiporter NhaA	[GO:0006814] [GO:1902600] [GO:0015385]
gene-EL165_RS07080	62.612	39.0549	0.623761	-0.680936	2.84892	EL165_RS07080	NZ_LR134289.1	1542805	1543848	IS110 family transposase	[GO:0004803]
gene-EL165_RS07210	15.0138	432.236	28.7892	4.84746	3.64606	EL165_RS07210	NZ_LR134289.1	1565612	1565989	helix-turn-helix transcriptional regulator	[GO:0006355] [GO:0003700]
gene-EL165_RS07230	3888.31	12.1752	0.00313123	-8.31905	2.5289	EL165_RS07230	NZ_LR134289.1	1567304	1567915	organomercurial lyase	[GO:0046413]
gene-EL165_RS07235	163.906	6.43342	0.0392507	-4.67114	5.30631	EL165_RS07235	NZ_LR134289.1	1567946	1569598	mercury(II) reductase	[GO:0016152]
gene-EL165_RS07320	69.4728	190.209	2.73789	1.45307	0.363137	EL165_RS07320	NZ_LR134289.1	1585763	1591192	N-6 DNA methylase	[GO:0006306]
gene-EL165_RS07355	49.4475	177.469	3.58904	1.8436	1.8227	EL165_RS07355	NZ_LR134289.1	1595792	1597867	type IA DNA topoisomerase	[GO:0006265] [GO:0003677] [GO:0003916]
gene-EL165_RS07465	19.8811	170.765	8.58931	3.10254	2.32289	EL165_RS07465	NZ_LR134289.1	1616530	1617672	DNA polymerase IV	[GO:0006281] [GO:0003684] [GO:0003887]
gene-EL165_RS07645	4.25487	56.037	13.1701	3.71919	5.55837	EL165_RS07645	NZ_LR134289.1	1661819	1663501	amino acid permease	[GO:0016020]
gene-EL165_RS07730	25.7432	86.3079	3.35265	1.7453	5.34425	EL165_RS07730	NZ_LR134289.1	1676540	1677616	histidine kinase	[GO:0016021]
gene-EL165_RS07745	1119.99	97.4517	0.0870112	-3.52265	3.33472	EL165_RS07745	NZ_LR134289.1	1679136	1679471	EamA family transporter	[GO:0016021]
gene-EL165_RS07755	88.4213	68.553	0.7753	-0.367174	4.37788	EL165_RS07755	NZ_LR134289.1	1681369	1682109	YggS family pyridoxal phosphate-dependent enzyme	[GO:0030170]
gene-EL165_RS07785	180.391	140.097	0.77663	-0.364701	11.2935	EL165_RS07785	NZ_LR134289.1	1685181	1688039	aminomethyl-transferring glycine dehydrogenase	[GO:0019464] [GO:0004375]
gene-EL165_RS07910	57.6029	1.93089	0.0335207	-4.8988	8.04387	EL165_RS07910	NZ_LR134289.1	1706387	1706887	thiol peroxidase	[GO:0008379] [GO:0016684]
gene-EL165_RS07915	257.768	10.7224	0.0415971	-4.58737	10.7902	EL165_RS07915	NZ_LR134289.1	1707153	1709372	NADP-dependent isocitrate dehydrogenase	[GO:0006099] [GO:0004450]
gene-EL165_RS07990	20.2445	2.96527	0.146473	-2.77129	5.91231	EL165_RS07990	NZ_LR134289.1	1721809	1723347	peptidase S41	[GO:0006508] [GO:0004252]
gene-EL165_RS08030	27.5794	2.883	0.104535	-3.25795	7.51787	EL165_RS08030	NZ_LR134289.1	1730073	1732058	urocanate hydratase	[GO:0016153]
gene-EL165_RS08055	863.002	98.9404	0.114647	-3.12473	6.9939	EL165_RS08055	NZ_LR134289.1	1734776	1735426	protein-L-isoaspartate(D-aspartate) O-methyltransferase	[GO:0006464] [GO:0004719]
gene-EL165_RS08070	721.151	444.769	0.616749	-0.697245	4.43067	EL165_RS08070	NZ_LR134289.1	1737705	1739435	cellulase family glycosylhydrolase	[GO:0005975]
gene-EL165_RS08085	268.964	4.5813	0.0170331	-5.87551	6.61415	EL165_RS08085	NZ_LR134289.1	1740829	1741722	3-hydroxybutyryl-CoA dehydrogenase	[GO:0006631]
gene-EL165_RS08100	188.178	33.8209	0.179728	-2.47611	10.4283	EL165_RS08100	NZ_LR134289.1	1743034	1745436	phenylalanine--tRNA ligase subunit beta	[GO:0006432] [GO:0004826] [GO:0009328]
gene-EL165_RS08120	18.2807	248.134	13.5736	3.76273	10.5371	EL165_RS08120	NZ_LR134289.1	1748347	1749477	DNA polymerase III subunit beta	[GO:0006260] [GO:0003887] [GO:0009360]
gene-EL165_RS08150	1.10367	15.4276	13.9785	3.80513	9.60165	EL165_RS08150	NZ_LR134289.1	1752749	1756444	phosphoribosylformylglycinamidine synthase	[GO:0006189] [GO:0004642]
gene-EL165_RS08180	99.3903	179.099	1.80198	0.84958	6.20158	EL165_RS08180	NZ_LR134289.1	1762643	1764970	beta-glucosidase BglX	[GO:0005975] [GO:0004553]
gene-EL165_RS08260	4.6398	6.85471	1.47737	0.563033	4.54722	EL165_RS08260	NZ_LR134289.1	1778595	1780208	Na+/H+ antiporter	[GO:0006814] [GO:0006885] [GO:1902600] [GO:0015385]
gene-EL165_RS08335	11.326	38.7545	3.42173	1.77473	5.53218	EL165_RS08335	NZ_LR134289.1	1792434	1792922	serine protease inhibitor ecotin	[GO:0004867]
gene-EL165_RS08340	48.2127	32.9407	0.683237	-0.549542	8.09073	EL165_RS08340	NZ_LR134289.1	1793072	1799005	hypothetical protein	[GO:0004866]
gene-EL165_RS08455	616.072	476.59	0.773595	-0.37035	1.18552	EL165_RS08455	NZ_LR134289.1	1821804	1824146	DEAD/DEAH box helicase	[GO:0005524]
gene-EL165_RS08510	28.8623	29.031	1.00584	0.008408	6.16709	EL165_RS08510	NZ_LR134289.1	1837571	1838656	efflux RND transporter periplasmic adaptor subunit	[GO:0006810] [GO:0005215]
gene-EL165_RS08515	401.146	2.33437	0.00581925	-7.42495	7.20008	EL165_RS08515	NZ_LR134289.1	1838672	1841833	efflux RND transporter permease subunit	[GO:0006810] [GO:0015562] [GO:0016021]
gene-EL165_RS08525	101.176	0.21024	0.00207796	-8.91061	5.73246	EL165_RS08525	NZ_LR134289.1	1844270	1847224	SusC/RagA family TonB-linked outer membrane protein	[GO:0071702] [GO:0022857] [GO:0045203]
gene-EL165_RS08540	57.1892	8.78878	0.153679	-2.70201	5.34097	EL165_RS08540	NZ_LR134289.1	1849892	1850605	ATP-binding cassette domain-containing protein	[GO:0005524]
gene-EL165_RS08570	3.26252	2.3948	0.734034	-0.446082	9.83627	EL165_RS08570	NZ_LR134289.1	1854463	1855851	dihydrolipoyl dehydrogenase	[GO:0006096] [GO:0045454] [GO:0051068] [GO:0004148]
gene-EL165_RS08590	36.298	41.3273	1.13856	0.187205	3.56465	EL165_RS08590	NZ_LR134289.1	1857986	1860649	beta-glucosidase	[GO:0005975]
gene-EL165_RS08600	31.977	20997.3	656.638	9.35895	5.04647	EL165_RS08600	NZ_LR134289.1	1862145	1863044	TIGR01777 family protein	[GO:0003824]
gene-EL165_RS08685	66.5266	79.981	1.20224	0.265726	10.8436	EL165_RS08685	NZ_LR134289.1	1883372	1885804	transketolase	[GO:0016624]
gene-EL165_RS08715	70.8181	165.375	2.33521	1.22355	7.52599	EL165_RS08715	NZ_LR134289.1	1890718	1891752	23S rRNA (adenine(2503)-C(2))-methyltransferase RlmN	[GO:0031167] [GO:0008757] [GO:0016433]
gene-EL165_RS08720	2888.33	105.326	0.0364661	-4.7773	8.15118	EL165_RS08720	NZ_LR134289.1	1891828	1892877	tRNA preQ1(34) S-adenosylmethionine ribosyltransferase-isomerase QueA	[GO:0016740] [GO:0016853]
gene-EL165_RS08730	5.83747	53.9027	9.23391	3.20694	8.38846	EL165_RS08730	NZ_LR134289.1	1894187	1895584	Gfo/Idh/MocA family oxidoreductase	[GO:0016491]
gene-EL165_RS08735	58.0116	1.15555	0.0199193	-5.64969	5.96827	EL165_RS08735	NZ_LR134289.1	1895574	1896488	nucleotidyltransferase	[GO:0009058]
gene-EL165_RS08745	525.479	23.2124	0.0441738	-4.50067	6.42962	EL165_RS08745	NZ_LR134289.1	1897713	1898204	DNA-deoxyinosine glycosylase	[GO:0006285] [GO:0033958]
gene-EL165_RS08775	39.558	657.366	16.6178	4.05466	6.29981	EL165_RS08775	NZ_LR134289.1	1904401	1906527	type IA DNA topoisomerase	[GO:0006265] [GO:0003677] [GO:0003916]
gene-EL165_RS08800	162.696	2.67339	0.0164318	-5.92736	5.92748	EL165_RS08800	NZ_LR134289.1	1910143	1911753	Na+/H+ antiporter	[GO:0006814] [GO:0006885] [GO:1902600] [GO:0015385]
gene-EL165_RS08805	60.5309	52.2104	0.862541	-0.213335	4.90239	EL165_RS08805	NZ_LR134289.1	1912022	1912642	phospholipase	[GO:0016787]
gene-EL165_RS08830	544.01	16.5731	0.0304647	-5.03672	5.7691	EL165_RS08830	NZ_LR134289.1	1916613	1917641	ATP-binding cassette domain-containing protein	[GO:0005524]
gene-EL165_RS08860	5.59102	838.872	150.039	7.2292	5.46066	EL165_RS08860	NZ_LR134289.1	1925657	1926406	phosphoesterase	[GO:0016787]
gene-EL165_RS08865	1137.31	55.2202	0.0485533	-4.36429	8.94022	EL165_RS08865	NZ_LR134289.1	1926656	1928044	MFS transporter	[GO:0055085]
gene-EL165_RS08920	114.25	27.2862	0.238829	-2.06595	3.63503	EL165_RS08920	NZ_LR134289.1	1939288	1941033	CocE/NonD family hydrolase	[GO:0008152] [GO:0016787]
gene-EL165_RS08975	25.822	2.26974	0.0878995	-3.508	6.73522	EL165_RS08975	NZ_LR134289.1	1955682	1956695	glutaminase A	[GO:0006541] [GO:0004359]
gene-EL165_RS09025	2.12614	320.005	150.51	7.23371	5.56844	EL165_RS09025	NZ_LR134289.1	1976806	1980561	type IIS restriction/modification enzyme	[GO:0006304]
gene-EL165_RS09055	460.183	1.09083	0.00237043	-8.72064	6.03836	EL165_RS09055	NZ_LR134289.1	1986256	1987398	glycerol acyltransferase	[GO:0016746]
gene-EL165_RS09080	4.71082	3.86547	0.820551	-0.285334	5.52995	EL165_RS09080	NZ_LR134289.1	1992107	1993276	ergothioneine biosynthesis protein EgtB	[GO:0052699]
gene-EL165_RS09090	217.112	723.427	3.33205	1.73641	3.16183	EL165_RS09090	NZ_LR134289.1	1994203	1995771	ABC transporter permease subunit	[GO:0016020]
gene-EL165_RS09180	9.06973	12186.5	1343.65	10.3919	2.89086	EL165_RS09180	NZ_LR134289.1	2013683	2014471	urease accessory protein UreD	[GO:0006807]
gene-EL165_RS09185	145.176	1452.64	10.0061	3.3228	1.25205	EL165_RS09185	NZ_LR134289.1	2014472	2015110	urease accessory protein UreG	[GO:0019627] [GO:0016530] [GO:0046872]
gene-EL165_RS09205	298.602	3.17128	0.0106204	-6.55701	5.42725	EL165_RS09205	NZ_LR134289.1	2017189	2018910	urease subunit alpha	[GO:0019627] [GO:0009039] [GO:0016151]
gene-EL165_RS09210	3133.63	165.582	0.0528403	-4.24222	2.41868	EL165_RS09210	NZ_LR134289.1	2018912	2019280	urease subunit beta	[GO:0043419] [GO:0009039] [GO:0035550]
gene-EL165_RS09215	193.404	32.9555	0.170397	-2.55303	1.59592	EL165_RS09215	NZ_LR134289.1	2019292	2019594	urease subunit gamma	[GO:0019627] [GO:0009039]
gene-EL165_RS09225	446.654	54.2037	0.121355	-3.04269	12.6578	EL165_RS09225	NZ_LR134289.1	2020518	2022143	L-glutamate gamma-semialdehyde dehydrogenase	[GO:0006562] [GO:0003842]
gene-EL165_RS09260	232.024	1.96841	0.00848365	-6.8811	5.25198	EL165_RS09260	NZ_LR134289.1	2029218	2030804	patatin	[GO:0006629]
gene-EL165_RS09315	53.3331	6.16967	0.115682	-3.11177	6.4678	EL165_RS09315	NZ_LR134289.1	2037483	2039060	DHA2 family efflux MFS transporter permease subunit	[GO:0006855] [GO:0009410] [GO:0005887]
gene-EL165_RS09345	2111.72	2.55855	0.00121159	-9.68888	5.09463	EL165_RS09345	NZ_LR134289.1	2045257	2045847	LPS export ABC transporter periplasmic protein LptC	[GO:0015920] [GO:0015221] [GO:0005886]
gene-EL165_RS09360	114.661	0.390269	0.00340368	-8.19869	5.27032	EL165_RS09360	NZ_LR134289.1	2047368	2047976	NUDIX domain-containing protein	[GO:0016787]
gene-EL165_RS09365	22.5932	37.649	1.66639	0.736723	6.27247	EL165_RS09365	NZ_LR134289.1	2048134	2049405	UDP-N-acetylmuramoyl-tripeptide--D-alanyl-D-alanine ligase	[GO:0009252] [GO:0047480]
gene-EL165_RS09375	108.509	23.0764	0.212668	-2.23332	5.47018	EL165_RS09375	NZ_LR134289.1	2051322	2055221	type IX secretion system sortase PorU	[GO:0006508] [GO:0008234]
gene-EL165_RS09390	20.95	17.6363	0.841828	-0.248402	5.56934	EL165_RS09390	NZ_LR134289.1	2059200	2059814	4'-phosphopantetheinyl transferase superfamily protein	[GO:0008897]
gene-EL165_RS09395	2.67334	19.9977	7.48042	2.90312	11.6274	EL165_RS09395	NZ_LR134289.1	2060027	2061340	adenosylhomocysteinase	[GO:0006730] [GO:0004013]
gene-EL165_RS09420	17.5252	62.1531	3.5465	1.8264	5.05604	EL165_RS09420	NZ_LR134289.1	2066386	2066889	5-(carboxyamino)imidazole ribonucleotide mutase	[GO:0009152] [GO:0004638] [GO:0009320]
gene-EL165_RS09425	24.4818	755.905	30.8762	4.94842	5.52753	EL165_RS09425	NZ_LR134289.1	2067118	2068026	EamA family transporter	[GO:0016021]
gene-EL165_RS09440	372.355	1708.5	4.58836	2.19798	7.77569	EL165_RS09440	NZ_LR134289.1	2071159	2072271	5-(carboxyamino)imidazole ribonucleotide synthase	[GO:0006189] [GO:0004638] [GO:0005524] [GO:0046872]
gene-EL165_RS09515	129.414	9.16065	0.0707856	-3.8204	6.94618	EL165_RS09515	NZ_LR134289.1	2084011	2084730	pyridoxine 5'-phosphate synthase	[GO:0008615] [GO:0033856]
gene-EL165_RS09540	48.4145	84.2426	1.74003	0.799111	7.88372	EL165_RS09540	NZ_LR134289.1	2088716	2089357	uracil-DNA glycosylase	[GO:0006284] [GO:0004844]
gene-EL165_RS09565	49.9948	180.372	3.60782	1.85113	0.827251	EL165_RS09565	NZ_LR134289.1	2093972	2094634	ATP-binding cassette domain-containing protein	[GO:0005524]
gene-EL165_RS09605	0.743885	13.0903	17.5972	4.13727	7.50029	EL165_RS09605	NZ_LR134289.1	2101828	2102436	glycerol acyltransferase	[GO:0016746]
gene-EL165_RS09680	23.7348	478.222	20.1486	4.3326	8.25159	EL165_RS09680	NZ_LR134289.1	2114190	2114939	23S rRNA (guanosine(2251)-2'-O)-methyltransferase RlmB	[GO:0009451] [GO:0008173]
gene-EL165_RS09715	42.1875	26.4051	0.625899	-0.675999	7.64298	EL165_RS09715	NZ_LR134289.1	2122200	2123171	YpdA family putative bacillithiol disulfide reductase	[GO:0006790] [GO:0015036]
gene-EL165_RS09720	0.7501	84.4841	112.63	6.81545	7.36806	EL165_RS09720	NZ_LR134289.1	2123250	2124491	MFS transporter	[GO:0055085]
gene-EL165_RS09730	72.0568	88.4955	1.22814	0.29647	13.8682	EL165_RS09730	NZ_LR134289.1	2125694	2127622	oleate hydratase	[GO:0006631] [GO:0050151] [GO:0071949]
gene-EL165_RS09735	1.95492	1.49648	0.765494	-0.385537	12.7492	EL165_RS09735	NZ_LR134289.1	2127869	2128765	3-hydroxyacyl-CoA dehydrogenase	[GO:0006631] [GO:0016616]
gene-EL165_RS09755	56.1769	5.60205	0.0997216	-3.32595	6.71349	EL165_RS09755	NZ_LR134289.1	2133344	2134360	class 1 fructose-bisphosphatase	[GO:0005975] [GO:0042132]
gene-EL165_RS09760	39.6873	3.338	0.0841075	-3.57162	6.61311	EL165_RS09760	NZ_LR134289.1	2134686	2135924	aspartate kinase	[GO:0004072]
gene-EL165_RS09795	867.99	56.9643	0.0656278	-3.92955	4.39597	EL165_RS09795	NZ_LR134289.1	2144139	2147468	SusC/RagA family TonB-linked outer membrane protein	[GO:0071702] [GO:0022857] [GO:0045203]
gene-EL165_RS09805	80.3119	3.33454	0.0415199	-4.59005	5.86037	EL165_RS09805	NZ_LR134289.1	2150178	2151761	histidine kinase	[GO:0016021]
gene-EL165_RS09900	82.4768	8.94055	0.108401	-3.20555	9.06224	EL165_RS09900	NZ_LR134289.1	2168789	2171584	SusC/RagA family TonB-linked outer membrane protein	[GO:0071702] [GO:0022857] [GO:0045203]
gene-EL165_RS09975	211.547	363.584	1.71869	0.78131	6.01938	EL165_RS09975	NZ_LR134289.1	2190164	2191498	amidohydrolase family protein	[GO:0016810]
gene-EL165_RS09980	58.3151	41.6571	0.714345	-0.485307	8.63749	EL165_RS09980	NZ_LR134289.1	2192465	2193754	glutamate-1-semialdehyde 2%2C1-aminomutase	[GO:0006779] [GO:0042286] [GO:0005737]
gene-EL165_RS09985	32.8596	6567.27	199.858	7.64284	8.006	EL165_RS09985	NZ_LR134289.1	2193828	2194886	LysM peptidoglycan-binding domain-containing protein	[GO:0004040]
gene-EL165_RS10010	362.363	25.4152	0.0701374	-3.83367	6.49574	EL165_RS10010	NZ_LR134289.1	2197904	2199691	T9SS type A sorting domain-containing protein	[GO:0004518]
gene-EL165_RS10080	202.166	20.2612	0.100221	-3.31875	3.8322	EL165_RS10080	NZ_LR134289.1	2213955	2214437	cytidine deaminase	[GO:0009972] [GO:0004126]
gene-EL165_RS10095	2.06203	30.4655	14.7745	3.88504	5.92926	EL165_RS10095	NZ_LR134289.1	2215692	2216483	NAD(+) synthase	[GO:0009435] [GO:0008795] [GO:0005737]
gene-EL165_RS10125	111.931	1.3595	0.0121459	-6.36339	8.26566	EL165_RS10125	NZ_LR134289.1	2219732	2220871	cystathionine gamma-synthase	[GO:0019346] [GO:0030170]
gene-EL165_RS10140	144.439	26.8791	0.186093	-2.4259	1.68439	EL165_RS10140	NZ_LR134289.1	2222266	2222694	IS200/IS605 family transposase	[GO:0004803]
gene-EL165_RS10145	348.246	26.6868	0.076632	-3.70591	6.28191	EL165_RS10145	NZ_LR134289.1	2222970	2223518	threonylcarbamoyl-AMP synthase	[GO:0006400] [GO:0061710]
gene-EL165_RS10345	37.879	224.659	5.93096	2.56827	5.2193	EL165_RS10345	NZ_LR134289.1	2263042	2264184	c-type cytochrome	[GO:0020037]
gene-EL165_RS10375	1.90853	45.7334	23.9626	4.58271	2.01593	EL165_RS10375	NZ_LR134289.1	2269460	2270533	T9SS type A sorting domain-containing protein	[GO:0004518]
gene-EL165_RS10385	0.374552	11.508	30.7247	4.94133	3.47999	EL165_RS10385	NZ_LR134289.1	2271741	2273801	cadmium-translocating P-type ATPase	[GO:0015691] [GO:0015434]
gene-EL165_RS10395	0.33663	10.52	31.2509	4.96583	2.23096	EL165_RS10395	NZ_LR134289.1	2274306	2276264	alkaline phosphatase family protein	[GO:0008484]
gene-EL165_RS10415	504.962	779.314	1.54331	0.62603	3.78864	EL165_RS10415	NZ_LR134289.1	2279045	2280358	efflux RND transporter periplasmic adaptor subunit	[GO:0006810] [GO:0005215]
gene-EL165_RS10420	96.1099	55.3216	0.575608	-0.796842	5.89855	EL165_RS10420	NZ_LR134289.1	2280363	2284727	CusA/CzcA family heavy metal efflux RND transporter	[GO:0051139] [GO:0016021]
gene-EL165_RS10455	618.653	1.52317	0.00246208	-8.66591	2.97223	EL165_RS10455	NZ_LR134289.1	2294568	2295713	DNA polymerase IV	[GO:0006281] [GO:0003684] [GO:0003887]
gene-EL165_RS10460	7.09065	233.208	32.8895	5.03956	2.90137	EL165_RS10460	NZ_LR134289.1	2295722	2298796	DNA polymerase III subunit alpha	[GO:0006260] [GO:0003887] [GO:0009360]
gene-EL165_RS10565	39.2991	38.5926	0.982022	-0.026172	6.59097	EL165_RS10565	NZ_LR134289.1	2316224	2319232	SusC/RagA family TonB-linked outer membrane protein	[GO:0071702] [GO:0022857] [GO:0045203]
gene-EL165_RS10575	24.9804	1.17938	0.0472122	-4.4047	3.88261	EL165_RS10575	NZ_LR134289.1	2320616	2323108	S9 family peptidase	[GO:0006508]
gene-EL165_RS10595	403.62	28.3961	0.0703536	-3.82923	1.16092	EL165_RS10595	NZ_LR134289.1	2325627	2327276	helix-turn-helix domain-containing protein	[GO:0006355]
gene-EL165_RS10730	289.071	5.73651	0.0198446	-5.65511	2.81778	EL165_RS10730	NZ_LR134289.1	2352488	2353725	IS3 family transposase	[GO:0004803]
gene-EL165_RS10875	19.598	1.60944	0.0821227	-3.60608	10.8806	EL165_RS10875	NZ_LR134289.1	2378058	2379956	molecular chaperone DnaK	[GO:0006457] [GO:0005524] [GO:0016887]
gene-EL165_RS10895	22.7823	33.456	1.46851	0.554352	6.09275	EL165_RS10895	NZ_LR134289.1	2384420	2385073	NAD-dependent epimerase/dehydratase family protein	[GO:0003824]
gene-EL165_RS10930	23.6806	92.3324	3.89907	1.96313	5.0026	EL165_RS10930	NZ_LR134289.1	2391989	2394790	alpha-1%2C2-mannosidase	[GO:0005975] [GO:0030246]
gene-EL165_RS10950	7.61484	1798.91	236.237	7.88409	7.93528	EL165_RS10950	NZ_LR134289.1	2396348	2397598	cation:dicarboxylase symporter family transporter	[GO:0016021]
gene-EL165_RS10970	7.55657	41.0269	5.4293	2.44077	6.84635	EL165_RS10970	NZ_LR134289.1	2401826	2403685	CocE/NonD family hydrolase	[GO:0008152] [GO:0016787]
gene-EL165_RS10980	76.9226	11.1406	0.144829	-2.78758	7.8285	EL165_RS10980	NZ_LR134289.1	2404810	2405652	methylated-DNA--[protein]-cysteine S-methyltransferase	[GO:0006281] [GO:0003908]
gene-EL165_RS10985	3.25641	474.418	145.687	7.18673	8.53055	EL165_RS10985	NZ_LR134289.1	2405722	2406579	agmatinase	[GO:0008295] [GO:0008783]
gene-EL165_RS11005	493.946	15.7612	0.0319088	-4.9699	4.73465	EL165_RS11005	NZ_LR134289.1	2409974	2410603	thiamine diphosphokinase	[GO:0006772] [GO:0004788]
gene-EL165_RS11010	122.283	3.4574	0.0282738	-5.14439	5.45688	EL165_RS11010	NZ_LR134289.1	2410593	2411162	cob(I)yrinic acid a%2Cc-diamide adenosyltransferase	[GO:0009236] [GO:0008817]
gene-EL165_RS11040	35.1885	3.41552	0.0970635	-3.36493	7.34691	EL165_RS11040	NZ_LR134289.1	2418446	2419507	LPS export ABC transporter ATP-binding protein	[GO:0015920] [GO:0015221] [GO:0042626] [GO:0009898] [GO:0043190]
gene-EL165_RS11060	14.5008	2149.13	148.208	7.21148	6.74993	EL165_RS11060	NZ_LR134289.1	2421635	2422546	ABC transporter ATP-binding protein	[GO:0005524]
gene-EL165_RS11075	71.3716	135.516	1.89874	0.925041	9.90101	EL165_RS11075	NZ_LR134289.1	2424690	2425562	succinate--CoA ligase subunit alpha	[GO:0003824]
gene-EL165_RS11080	1430.37	5.89678	0.00412256	-7.92225	6.31582	EL165_RS11080	NZ_LR134289.1	2425653	2426555	UDP-3-O-(3-hydroxymyristoyl)glucosamine N-acyltransferase	[GO:0009245] [GO:0016410]
gene-EL165_RS11085	150.287	9.19332	0.0611718	-4.03099	7.63771	EL165_RS11085	NZ_LR134289.1	2426623	2427189	elongation factor P	[GO:0006414] [GO:0003746] [GO:0005737]
gene-EL165_RS11100	7.44586	1.78027	0.239095	-2.06434	9.59564	EL165_RS11100	NZ_LR134289.1	2428356	2429753	bifunctional UDP-3-O-[3-hydroxymyristoyl] N-acetylglucosamine deacetylase/3-hydroxyacyl-ACP dehydratase	[GO:0006633] [GO:0009245] [GO:0008759] [GO:0016836]
gene-EL165_RS11105	33.3873	0.696351	0.0208568	-5.58334	8.70862	EL165_RS11105	NZ_LR134289.1	2429746	2430777	UDP-3-O-(3-hydroxymyristoyl)glucosamine N-acyltransferase	[GO:0009245] [GO:0016410]
gene-EL165_RS11130	23.9229	12.4562	0.520681	-0.941528	3.88446	EL165_RS11130	NZ_LR134289.1	2435225	2436462	IS3 family transposase	[GO:0004803]
gene-EL165_RS11150	65.5522	159.509	2.43331	1.28292	7.95543	EL165_RS11150	NZ_LR134289.1	2439247	2440548	30S ribosomal protein S12 methylthiotransferase RimO	[GO:0018339] [GO:0008172] [GO:0016782] [GO:0051539] [GO:1904047]
gene-EL165_RS11155	93.9494	4.26132	0.0453576	-4.46251	3.65739	EL165_RS11155	NZ_LR134289.1	2440644	2441189	dTDP-4-dehydrorhamnose 3%2C5-epimerase	[GO:0009243] [GO:0019305] [GO:0008830]
gene-EL165_RS11215	96.8568	6.59145	0.0680536	-3.87719	4.42966	EL165_RS11215	NZ_LR134289.1	2451657	2452271	imidazole glycerol phosphate synthase subunit HisH	[GO:0000105] [GO:0000107] [GO:0016884]
gene-EL165_RS11280	134.652	10.1935	0.0757026	-3.72351	5.66978	EL165_RS11280	NZ_LR134289.1	2466973	2467797	sugar transporter	[GO:0016020]
gene-EL165_RS11315	410.893	16.4892	0.0401302	-4.63917	6.2346	EL165_RS11315	NZ_LR134289.1	2475380	2476597	efflux RND transporter periplasmic adaptor subunit	[GO:0006810] [GO:0005215]
gene-EL165_RS11350	13.9959	18.16	1.29752	0.37576	9.62553	EL165_RS11350	NZ_LR134289.1	2482406	2484064	ribonucleoside-diphosphate reductase subunit alpha	[GO:0006260] [GO:0004748]
gene-EL165_RS11405	7.37727	1.24258	0.168434	-2.56975	8.55065	EL165_RS11405	NZ_LR134289.1	2495137	2497752	valine--tRNA ligase	[GO:0006438] [GO:0000166] [GO:0004812] [GO:0004832] [GO:0005524]
gene-EL165_RS11440	16.6804	859.457	51.525	5.6872	8.76725	EL165_RS11440	NZ_LR134289.1	2502967	2504430	RNA polymerase factor sigma-54	[GO:0006352] [GO:0016987]
gene-EL165_RS11445	212.356	629.757	2.96557	1.56831	10.3626	EL165_RS11445	NZ_LR134289.1	2504590	2506038	asparagine--tRNA ligase	[GO:0006421] [GO:0004816] [GO:0005524]
gene-EL165_RS11450	111.69	78.1086	0.699334	-0.515947	4.71174	EL165_RS11450	NZ_LR134289.1	2506795	2508534	helix-turn-helix domain-containing protein	[GO:0006355]
gene-EL165_RS11500	267.319	37.5269	0.140382	-2.83257	10.7875	EL165_RS11500	NZ_LR134289.1	2516840	2517403	30S ribosomal protein S16	[GO:0006412] [GO:0003735] [GO:0005840]
gene-EL165_RS11580	10.4434	59.859	5.73175	2.51898	2.19238	EL165_RS11580	NZ_LR134289.1	2529374	2530393	NAD-dependent epimerase/dehydratase family protein	[GO:0003824]
gene-EL165_RS11605	6.11053	32.5318	5.32389	2.41248	2.41817	EL165_RS11605	NZ_LR134289.1	2534846	2535310	GNAT family N-acetyltransferase	[GO:0008080]
gene-EL165_RS11620	129.862	5.79212	0.0446021	-4.48674	2.08775	EL165_RS11620	NZ_LR134289.1	2537287	2538483	tyrosine--tRNA ligase	[GO:0006437] [GO:0004831] [GO:0005737]
gene-EL165_RS11640	37.4607	452.45	12.078	3.59431	5.82303	EL165_RS11640	NZ_LR134289.1	2540868	2541218	aspartate 1-decarboxylase	[GO:0006523] [GO:0004068]
gene-EL165_RS11650	2.27798	100.692	44.2023	5.46605	5.54778	EL165_RS11650	NZ_LR134289.1	2542423	2543064	pyridoxamine 5'-phosphate oxidase	[GO:0008615] [GO:0004733] [GO:0010181]
gene-EL165_RS11695	10.4741	18.8979	1.80425	0.8514	10.0921	EL165_RS11695	NZ_LR134289.1	2551544	2552524	pyruvate dehydrogenase complex E1 component subunit beta	[GO:0006086] [GO:0004739]
gene-EL165_RS11710	980.889	11.5373	0.0117621	-6.40971	6.3777	EL165_RS11710	NZ_LR134289.1	2555402	2556115	CDP-alcohol phosphatidyltransferase	[GO:0016020]
gene-EL165_RS11715	1.22406	122.658	100.206	6.64682	6.5841	EL165_RS11715	NZ_LR134289.1	2556157	2556921	3'-5' exonuclease	[GO:0004527]
gene-EL165_RS11810	97.0172	420.244	4.33164	2.11491	5.28996	EL165_RS11810	NZ_LR134289.1	2573877	2574593	aquaporin Z	[GO:0006833] [GO:0015250]
gene-EL165_RS11855	1.84869	68.1901	36.8856	5.20499	7.67901	EL165_RS11855	NZ_LR134289.1	2581139	2582419	isocitrate lyase	[GO:0019752] [GO:0004451]
gene-EL165_RS11880	27.0643	58.2583	2.15259	1.10607	8.35747	EL165_RS11880	NZ_LR134289.1	2587502	2588152	uracil phosphoribosyltransferase	[GO:0009116] [GO:0004845]
gene-EL165_RS11895	1199.78	4.34543	0.00362186	-8.10906	10.0353	EL165_RS11895	NZ_LR134289.1	2592944	2594254	ribosome biogenesis GTPase Der	[GO:0042254] [GO:0003924] [GO:0005525] [GO:0043022] [GO:0005737]
gene-EL165_RS11910	991.467	14.9333	0.0150618	-6.05296	10.0715	EL165_RS11910	NZ_LR134289.1	2595403	2597685	catalase/peroxidase HPI	[GO:0006979] [GO:0004096] [GO:0004601]
gene-EL165_RS11970	9.48005	106.584	11.243	3.49095	3.68582	EL165_RS11970	NZ_LR134289.1	2608274	2609374	efflux RND transporter periplasmic adaptor subunit	[GO:0006810] [GO:0005215]
gene-EL165_RS11975	851.388	2.51291	0.00295154	-8.40431	4.44941	EL165_RS11975	NZ_LR134289.1	2609390	2612485	efflux RND transporter permease subunit	[GO:0051139] [GO:0016021]
gene-EL165_RS12015	14.2511	545.679	38.2903	5.25891	5.66898	EL165_RS12015	NZ_LR134289.1	2621712	2622725	UDP-N-acetylmuramate dehydrogenase	[GO:0008762] [GO:0071949]
gene-EL165_RS12020	13.1503	9.18333	0.698336	-0.518006	5.54074	EL165_RS12020	NZ_LR134289.1	2623058	2623861	pyrroline-5-carboxylate reductase	[GO:0006561] [GO:0004735]
gene-EL165_RS12040	103.617	1.58573	0.0153038	-6.02997	9.69323	EL165_RS12040	NZ_LR134289.1	2628033	2628275	50S ribosomal protein L28	[GO:0006412] [GO:0003735] [GO:0000311] [GO:0022625]
gene-EL165_RS12045	28.9704	42.1291	1.45421	0.540237	4.37624	EL165_RS12045	NZ_LR134289.1	2628282	2628464	50S ribosomal protein L33	[GO:0006412] [GO:0003735] [GO:0000315] [GO:0022625]
gene-EL165_RS12070	9.42867	0.923497	0.0979456	-3.35188	6.45024	EL165_RS12070	NZ_LR134289.1	2630573	2632330	signal peptide peptidase SppA	[GO:0006465] [GO:0006508] [GO:0008233] [GO:0016021]
gene-EL165_RS12075	6.60201	376.967	57.0988	5.83539	4.26139	EL165_RS12075	NZ_LR134289.1	2632351	2632766	2-amino-4-hydroxy-6-hydroxymethyldihydropteridine diphosphokinase	[GO:0009396] [GO:0003848]
gene-EL165_RS12100	14.8853	42.2226	2.83653	1.50413	7.53155	EL165_RS12100	NZ_LR134289.1	2639354	2640301	methionyl-tRNA formyltransferase	[GO:0006431] [GO:0004479] [GO:0005737]
gene-EL165_RS12110	73.1583	3.07056	0.0419715	-4.57445	9.18514	EL165_RS12110	NZ_LR134289.1	2641067	2642188	3%2C4-dihydroxy-2-butanone-4-phosphate synthase	[GO:0008686]
gene-EL165_RS12155	111.452	1.64786	0.0147854	-6.07969	3.58618	EL165_RS12155	NZ_LR134289.1	2650464	2652422	T9SS type A sorting domain-containing protein	[GO:0004222]
gene-EL165_RS12180	153.59	0.671492	0.00437198	-7.8375	5.50123	EL165_RS12180	NZ_LR134289.1	2658784	2660013	MFS transporter	[GO:0055085]
gene-EL165_RS12215	53.0292	38.9171	0.733881	-0.446383	7.09689	EL165_RS12215	NZ_LR134289.1	2669385	2670305	tRNA (adenosine(37)-N6)-dimethylallyltransferase MiaA	[GO:0006400] [GO:0052381] [GO:0005737]
gene-EL165_RS12225	1.47867	2.80127	1.89445	0.921781	7.03099	EL165_RS12225	NZ_LR134289.1	2671550	2672113	guanylate kinase	[GO:0015949] [GO:0004385]
gene-EL165_RS12230	131.99	112.974	0.855928	-0.224438	8.79316	EL165_RS12230	NZ_LR134289.1	2672218	2673237	quinolinate synthase NadA	[GO:0009435] [GO:0008987] [GO:0051539]
gene-EL165_RS12240	191.626	3.0015	0.0156633	-5.99647	10.0175	EL165_RS12240	NZ_LR134289.1	2674318	2676765	bifunctional aspartate kinase/homoserine dehydrogenase I	[GO:0008652] [GO:0009067] [GO:0004072] [GO:0004412] [GO:0050661]
gene-EL165_RS12245	32.1663	9657.15	300.226	8.2299	8.21882	EL165_RS12245	NZ_LR134289.1	2676775	2677701	homoserine kinase	[GO:0006566] [GO:0004413] [GO:0005524]
gene-EL165_RS12320	120.647	117.728	0.975805	-0.0353346	8.20047	EL165_RS12320	NZ_LR134289.1	2689238	2690617	orotate phosphoribosyltransferase	[GO:0009220] [GO:0004590]
gene-EL165_RS12350	9.47627	5996.16	632.755	9.3055	8.62164	EL165_RS12350	NZ_LR134289.1	2700959	2701954	tRNA dihydrouridine synthase DusB	[GO:0008033] [GO:0003824] [GO:0016491] [GO:0017150] [GO:0050660]
gene-EL165_RS12355	6.54789	203.599	31.0938	4.95856	6.69348	EL165_RS12355	NZ_LR134289.1	2702008	2702751	deoxyribose-phosphate aldolase	[GO:0009264] [GO:0004139]
gene-EL165_RS12370	34.8997	8.38736	0.240328	-2.05693	8.04994	EL165_RS12370	NZ_LR134289.1	2704568	2705239	tRNA (guanosine(37)-N1)-methyltransferase TrmD	[GO:0008033] [GO:0052906]
gene-EL165_RS12420	70.9216	172.988	2.43914	1.28637	4.29186	EL165_RS12420	NZ_LR134289.1	2716994	2717629	peroxiredoxin	[GO:0098869] [GO:0008379] [GO:0051920]
gene-EL165_RS12455	2.67435	610.45	228.261	7.83454	9.05754	EL165_RS12455	NZ_LR134289.1	2722399	2723727	hydroxymethylglutaryl-CoA reductase%2C degradative	[GO:0016054] [GO:0004420]
gene-EL165_RS12465	11.2499	20.3263	1.8068	0.853435	2.92715	EL165_RS12465	NZ_LR134289.1	2725476	2726234	DNA metabolism protein	[GO:0008150] [GO:0003674] [GO:0005575]
gene-EL165_RS12490	1284.34	8.53575	0.00664602	-7.23329	9.17057	EL165_RS12490	NZ_LR134289.1	2729847	2730851	type I glyceraldehyde-3-phosphate dehydrogenase	[GO:0006094] [GO:0006096] [GO:0019682]
gene-EL165_RS12510	27.5844	3.85097	0.139607	-2.84056	9.20663	EL165_RS12510	NZ_LR134289.1	2735155	2736156	recombinase RecA	[GO:0006281] [GO:0006310] [GO:0009432] [GO:0003677] [GO:0008094] [GO:0005737]
gene-EL165_RS12525	77.4188	2.49171	0.0321848	-4.95748	7.05134	EL165_RS12525	NZ_LR134289.1	2741097	2742989	molecular chaperone HtpG	[GO:0006457] [GO:0005524] [GO:0016887] [GO:0051082]
gene-EL165_RS12535	32.5086	33.6895	1.03633	0.0514776	4.7415	EL165_RS12535	NZ_LR134289.1	2743960	2744256	methylated-DNA--[protein]-cysteine S-methyltransferase	[GO:0006281] [GO:0003908]
gene-EL165_RS12545	0.237067	21.4447	90.4584	6.49918	4.81534	EL165_RS12545	NZ_LR134289.1	2746056	2746436	elongation factor GreAB	[GO:0032784]
gene-EL165_RS12595	804.906	56.3715	0.0700349	-3.83578	6.14031	EL165_RS12595	NZ_LR134289.1	2755432	2756850	amino acid permease	[GO:0016020]
gene-EL165_RS12620	195.843	40.6752	0.207693	-2.26748	11.4885	EL165_RS12620	NZ_LR134289.1	2762320	2764599	cytochrome-c oxidase%2C cbb3-type subunit I	[GO:0004129]
gene-EL165_RS12635	63.2522	8355.42	132.097	7.04545	6.95278	EL165_RS12635	NZ_LR134289.1	2770827	2773154	BamA/TamA family outer membrane protein	[GO:0019867]
gene-EL165_RS12645	48.7841	142.74	2.92595	1.54891	8.65878	EL165_RS12645	NZ_LR134289.1	2774207	2775967	arginine--tRNA ligase	[GO:0006420] [GO:0004814] [GO:0005737]
gene-EL165_RS12665	28.7159	181.197	6.30999	2.65764	4.64333	EL165_RS12665	NZ_LR134289.1	2782255	2785290	SusC/RagA family TonB-linked outer membrane protein	[GO:0071702] [GO:0022857] [GO:0045203]
gene-EL165_RS12675	0.616229	51.619	83.7659	6.38829	7.01095	EL165_RS12675	NZ_LR134289.1	2787348	2790371	SusC/RagA family TonB-linked outer membrane protein	[GO:0071702] [GO:0022857] [GO:0045203]
gene-EL165_RS12680	6.26606	64.8104	10.3431	3.37059	3.91028	EL165_RS12680	NZ_LR134289.1	2790911	2791495	ribonuclease HII	[GO:0003723] [GO:0004523]
gene-EL165_RS12685	50.566	97.0514	1.9193	0.940581	8.80212	EL165_RS12685	NZ_LR134289.1	2791625	2793424	membrane protein insertase YidC	[GO:0032977]
gene-EL165_RS12690	1.04763	2.54762	2.43179	1.28202	10.379	EL165_RS12690	NZ_LR134289.1	2793604	2795211	CTP synthase	[GO:0006221] [GO:0006241] [GO:0003883]
gene-EL165_RS12700	0.569332	5.87081	10.3118	3.36622	7.393	EL165_RS12700	NZ_LR134289.1	2796098	2797447	DNA repair protein RadA	[GO:0006281] [GO:0005524]
gene-EL165_RS12705	7.89353	244.725	31.0032	4.95435	6.38402	EL165_RS12705	NZ_LR134289.1	2797580	2798173	DUF479 domain-containing protein	[GO:0006633]
gene-EL165_RS12745	60.1672	316.331	5.25753	2.39439	0.363137	EL165_RS12745	NZ_LR134289.1	2806337	2807623	TRAP transporter large permease subunit	[GO:0015746] [GO:0015137] [GO:0016021]
gene-EL165_RS12750	29.2761	466.451	15.9328	3.99393	3.05627	EL165_RS12750	NZ_LR134289.1	2807670	2808878	cation:dicarboxylase symporter family transporter	[GO:0016021]
gene-EL165_RS12765	24.1282	170.991	7.08677	2.82513	10.3108	EL165_RS12765	NZ_LR134289.1	2810148	2811773	chaperonin GroEL	[GO:0006457] [GO:0005515] [GO:0016887]
gene-EL165_RS12915	158.947	2.4883	0.0156549	-5.99724	5.96507	EL165_RS12915	NZ_LR134289.1	2838049	2838696	3%2C4-dihydroxy-2-butanone-4-phosphate synthase	[GO:0008686]
gene-EL165_RS12990	176.356	209.998	1.19076	0.251885	6.29133	EL165_RS12990	NZ_LR134289.1	2851770	2852795	tetraacyldisaccharide 4'-kinase	[GO:0009245] [GO:0009029]
gene-EL165_RS12995	45.2678	70.3352	1.55376	0.635762	8.02553	EL165_RS12995	NZ_LR134289.1	2852779	2853594	purine-nucleoside phosphorylase	[GO:0009116] [GO:0004731]
gene-EL165_RS13010	1.17038	1.69212	1.44579	0.531855	5.90635	EL165_RS13010	NZ_LR134289.1	2855013	2856110	DNA polymerase IV	[GO:0006281] [GO:0003684] [GO:0003887]
gene-EL165_RS13050	132.245	111.627	0.844092	-0.244527	7.53779	EL165_RS13050	NZ_LR134289.1	2865274	2866119	GNAT family N-acetyltransferase	[GO:0008080]
gene-EL165_RS13110	4.13008	57.0958	13.8244	3.78914	13.1247	EL165_RS13110	NZ_LR134289.1	2877010	2881275	DNA-directed RNA polymerase subunit beta'	[GO:0006351] [GO:0003899] [GO:0000345]
gene-EL165_RS13115	26.2415	28.2882	1.07799	0.10835	13.3997	EL165_RS13115	NZ_LR134289.1	2881382	2885203	DNA-directed RNA polymerase subunit beta	[GO:0006351] [GO:0003899] [GO:0000345]
gene-EL165_RS13125	704.815	83.3882	0.118312	-3.07933	9.36733	EL165_RS13125	NZ_LR134289.1	2886769	2887137	50S ribosomal protein L7/L12	[GO:0006412] [GO:0003735] [GO:0000315] [GO:0022625]
gene-EL165_RS13130	62.1786	56.6716	0.911433	-0.133792	11.3576	EL165_RS13130	NZ_LR134289.1	2887184	2887771	50S ribosomal protein L10	[GO:0006412] [GO:0003735] [GO:0015934]
gene-EL165_RS13160	4.8498	16.7152	3.44658	1.78516	8.83775	EL165_RS13160	NZ_LR134289.1	2891725	2892267	transcription termination/antitermination factor NusG	[GO:0006353]
gene-EL165_RS13165	112.062	0.52275	0.00466483	-7.74396	5.47809	EL165_RS13165	NZ_LR134289.1	2892288	2892494	preprotein translocase subunit SecE	[GO:0043952] [GO:0015450] [GO:0005887]
gene-EL165_RS13180	2.34179	35.1356	15.0037	3.90725	6.48626	EL165_RS13180	NZ_LR134289.1	2894073	2897171	efflux RND transporter permease subunit	[GO:0051139] [GO:0016021]
gene-EL165_RS13185	1.71378	0.952194	0.55561	-0.847854	5.34716	EL165_RS13185	NZ_LR134289.1	2897240	2898325	efflux RND transporter periplasmic adaptor subunit	[GO:0006810] [GO:0005215]
gene-EL165_RS13190	953.072	0.611036	0.000641123	-10.6071	5.13107	EL165_RS13190	NZ_LR134289.1	2898330	2899511	TolC family protein	[GO:0055085]
gene-EL165_RS13245	30.1812	33.8118	1.12029	0.163877	7.78046	EL165_RS13245	NZ_LR134289.1	2903324	2904211	tyrosine-type recombinase/integrase	[GO:0015074]
gene-EL165_RS13250	237.481	281.423	1.18503	0.244928	7.32122	EL165_RS13250	NZ_LR134289.1	2904291	2904488	30S ribosomal protein S21	[GO:0006412] [GO:0003735] [GO:0000314] [GO:0022627]
gene-EL165_RS13260	2.43153	43.8701	18.0422	4.1733	2.49898	EL165_RS13260	NZ_LR134289.1	2905354	2905875	DNA mismatch endonuclease Vsr	[GO:0006298] [GO:0004520]
gene-EL165_RS13290	4.29067	40.3707	9.40895	3.23403	5.37538	EL165_RS13290	NZ_LR134289.1	2913156	2913971	sigma-70 family RNA polymerase sigma factor	[GO:0006352] [GO:0006355] [GO:0003677] [GO:0003700] [GO:0016987]
gene-EL165_RS13345	8.91733	1517.91	170.22	7.41126	7.03127	EL165_RS13345	NZ_LR134289.1	2924615	2924854	acyl carrier protein	[GO:0006633]
gene-EL165_RS13350	88.2191	173.696	1.96892	0.977402	10.5918	EL165_RS13350	NZ_LR134289.1	2924890	2926134	beta-ketoacyl-ACP synthase II	[GO:0006633] [GO:0004315]
gene-EL165_RS13355	8.08846	25.7203	3.17988	1.66897	8.77233	EL165_RS13355	NZ_LR134289.1	2926144	2926908	ribonuclease III	[GO:0006396] [GO:0004525]
gene-EL165_RS13365	455.166	0.881556	0.00193678	-9.01212	9.77886	EL165_RS13365	NZ_LR134289.1	2927352	2928797	pyruvate kinase	[GO:0006096] [GO:0004743] [GO:0005737]
gene-EL165_RS13375	13.1368	49.075	3.73569	1.90137	7.16094	EL165_RS13375	NZ_LR134289.1	2930349	2931269	formimidoylglutamase	[GO:0019556] [GO:0050415]
gene-EL165_RS13380	14.0806	19.3112	1.37148	0.455729	7.95065	EL165_RS13380	NZ_LR134289.1	2931359	2932581	imidazolonepropionase	[GO:0006548] [GO:0050480]
gene-EL165_RS13385	76.9925	0.249149	0.00323602	-8.27157	8.67365	EL165_RS13385	NZ_LR134289.1	2932842	2933864	Holliday junction branch migration DNA helicase RuvB	[GO:0006281] [GO:0006310] [GO:0003677] [GO:0005524] [GO:0009378]
gene-EL165_RS13400	0.7501	51.5744	68.7567	6.10343	5.80859	EL165_RS13400	NZ_LR134289.1	2935416	2936045	dephospho-CoA kinase	[GO:0015937] [GO:0004140] [GO:0005737]
gene-EL165_RS13425	7.88552	7381.65	936.102	9.87052	7.29494	EL165_RS13425	NZ_LR134289.1	2945117	2946529	23S rRNA (uracil(1939)-C(5))-methyltransferase RlmD	[GO:0008649]
gene-EL165_RS13460	215.265	347.246	1.61311	0.689844	6.43217	EL165_RS13460	NZ_LR134289.1	2955160	2956263	lipid-A-disaccharide synthase	[GO:0009245] [GO:0008915]
gene-EL165_RS13480	147.806	481.28	3.25616	1.70317	2.46368	EL165_RS13480	NZ_LR134289.1	2958909	2959028	30S ribosomal protein THX	[GO:0006412] [GO:0003735] [GO:0022627]
gene-EL165_RS13485	27.4266	1.02028	0.0372004	-4.74854	3.33801	EL165_RS13485	NZ_LR134289.1	2959232	2960469	IS3 family transposase	[GO:0004803]
gene-EL165_RS13500	14.5928	1159.2	79.4364	6.31173	8.63774	EL165_RS13500	NZ_LR134289.1	2962578	2964332	aspartate--tRNA ligase	[GO:0006418] [GO:0000166] [GO:0004812] [GO:0005524] [GO:0016874]
gene-EL165_RS13505	114.914	0.2159	0.0018788	-9.05598	3.71085	EL165_RS13505	NZ_LR134289.1	2964783	2966114	flavastacin	[GO:0006508]
gene-EL165_RS13520	3241.05	121.747	0.0375641	-4.7345	4.05245	EL165_RS13520	NZ_LR134289.1	2968312	2969097	Ku protein	[GO:0006303] [GO:0045027]
gene-EL165_RS13530	56.9186	36.3015	0.637779	-0.648871	4.68827	EL165_RS13530	NZ_LR134289.1	2969774	2971645	DNA ligase D	[GO:0006303]
gene-EL165_RS13595	153.917	1964.58	12.7639	3.674	10.2986	EL165_RS13595	NZ_LR134289.1	2981719	2982561	TonB family protein	[GO:0006810] [GO:0015291]
gene-EL165_RS13615	12.7672	37.6464	2.94868	1.56007	8.03079	EL165_RS13615	NZ_LR134289.1	2984946	2987759	leucine--tRNA ligase	[GO:0006429] [GO:0004823] [GO:0005737]
gene-EL165_RS13700	0.876962	916.469	1045.05	10.0294	4.33817	EL165_RS13700	NZ_LR134289.1	3003552	3003710	50S ribosomal protein L34	[GO:0006412] [GO:0003735] [GO:0000315] [GO:0022625]
gene-EL165_RS13705	39.508	170.902	4.32576	2.11295	10.0395	EL165_RS13705	NZ_LR134289.1	3003866	3004576	ATP-binding cassette domain-containing protein	[GO:0005524]
gene-EL165_RS13725	16.9403	42.5691	2.51289	1.32935	9.08354	EL165_RS13725	NZ_LR134289.1	3007418	3008509	4-hydroxythreonine-4-phosphate dehydrogenase PdxA	[GO:0008615] [GO:0050570]
gene-EL165_RS13735	70.4937	48.4446	0.687219	-0.541158	6.66185	EL165_RS13735	NZ_LR134289.1	3009192	3009395	50S ribosomal protein L32	[GO:0006412] [GO:0003735] [GO:0000315] [GO:0022625]
gene-EL165_RS13740	25.023	286.097	11.4334	3.51518	6.5872	EL165_RS13740	NZ_LR134289.1	3009523	3010005	acetyl-CoA carboxylase biotin carboxyl carrier protein	[GO:0006633] [GO:0003989] [GO:0009317]
gene-EL165_RS13760	9.01831	2505.7	277.846	8.11814	10.2636	EL165_RS13760	NZ_LR134289.1	3013642	3014889	ornithine--oxo-acid transaminase	[GO:0004587]
gene-EL165_RS13825	36.6631	5.51823	0.150512	-2.73205	7.95424	EL165_RS13825	NZ_LR134289.1	3027185	3028693	glutamate--tRNA ligase	[GO:0006424] [GO:0004818] [GO:0009332]
gene-EL165_RS13830	435.097	10.2636	0.0235892	-5.40573	8.58407	EL165_RS13830	NZ_LR134289.1	3028743	3029699	acetyl-CoA carboxylase carboxyltransferase subunit alpha	[GO:0006633] [GO:0003989] [GO:0009317]
gene-EL165_RS13840	37.8574	34.3566	0.907527	-0.139988	10.7355	EL165_RS13840	NZ_LR134289.1	3030678	3031505	elongation factor Ts	[GO:0006414] [GO:0003746]
gene-EL165_RS13865	25.1439	80.7675	3.21221	1.68357	5.4369	EL165_RS13865	NZ_LR134289.1	3040323	3041000	tRNA (guanosine(46)-N7)-methyltransferase TrmB	[GO:0006400] [GO:0008176]
gene-EL165_RS13880	210.775	36.7556	0.174383	-2.51967	11.8102	EL165_RS13880	NZ_LR134289.1	3042317	3043078	30S ribosomal protein S2	[GO:0006412] [GO:0003735] [GO:0000314] [GO:0022627]
gene-EL165_RS13890	52.5593	7.81694	0.148726	-2.74927	10.6582	EL165_RS13890	NZ_LR134289.1	3043679	3044134	50S ribosomal protein L13	[GO:0006412] [GO:0003735] [GO:0000315] [GO:0022625]
gene-EL165_RS13930	502.711	1971.29	3.92132	1.97134	4.89401	EL165_RS13930	NZ_LR134289.1	3053586	3054992	aspartate aminotransferase family protein	[GO:0019752]
gene-EL165_RS13955	91.5988	21.1293	0.230672	-2.11608	5.49544	EL165_RS13955	NZ_LR134289.1	3058807	3059361	crossover junction endodeoxyribonuclease RuvC	[GO:0006310] [GO:0008821]
gene-EL165_RS13985	13.4309	13.1662	0.980292	-0.028717	10.2629	EL165_RS13985	NZ_LR134289.1	3064597	3066057	IMP dehydrogenase	[GO:0009152] [GO:0003938]
gene-EL165_RS14010	22.1971	125.575	5.65727	2.50011	4.33261	EL165_RS14010	NZ_LR134289.1	3069444	3069953	sigma-70 family RNA polymerase sigma factor	[GO:0006352] [GO:0006355] [GO:0003677] [GO:0003700] [GO:0016987]
gene-EL165_RS14020	1568.96	6.82704	0.00435132	-7.84433	9.13887	EL165_RS14020	NZ_LR134289.1	3071320	3071571	type B 50S ribosomal protein L31	[GO:0006412] [GO:0003735] [GO:0005840]
gene-EL165_RS14075	1.91647	85.5049	44.6158	5.47948	1.05649	EL165_RS14075	NZ_LR134289.1	3086784	3089942	SusC/RagA family TonB-linked outer membrane protein	[GO:0071702] [GO:0022857] [GO:0045203]
gene-EL165_RS14085	13.7622	1.19921	0.087138	-3.52055	4.72591	EL165_RS14085	NZ_LR134289.1	3091567	3093912	phospholipase C%2C phosphocholine-specific	[GO:0004629]
gene-EL165_RS14120	47.1723	81.7697	1.73343	0.793626	3.48994	EL165_RS14120	NZ_LR134289.1	3101467	3104364	SusC/RagA family TonB-linked outer membrane protein	[GO:0071702] [GO:0022857] [GO:0045203]
gene-EL165_RS14155	5.74214	105.368	18.35	4.1977	5.44987	EL165_RS14155	NZ_LR134289.1	3111577	3112440	dTDP-4-dehydrorhamnose reductase	[GO:0009243] [GO:0019305] [GO:0008831]
gene-EL165_RS14175	4.44283	14.5535	3.27573	1.71182	9.7356	EL165_RS14175	NZ_LR134289.1	3114173	3116707	outer membrane protein assembly factor BamA	[GO:0009279]
gene-EL165_RS14180	179.963	6.10547	0.0339263	-4.88145	7.15515	EL165_RS14180	NZ_LR134289.1	3116736	3117485	isoprenyl transferase	[GO:0016765]
gene-EL165_RS14190	42.5664	9.1444	0.214827	-2.21875	6.26853	EL165_RS14190	NZ_LR134289.1	3118591	3121095	polysaccharide biosynthesis tyrosine autokinase	[GO:0045226]
gene-EL165_RS14215	29.5004	113.609	3.8511	1.94527	8.90672	EL165_RS14215	NZ_LR134289.1	3125461	3128022	type I DNA topoisomerase	[GO:0006260] [GO:0006265] [GO:0003677] [GO:0003917] [GO:0005737]
gene-EL165_RS14235	104.179	16.0311	0.15388	-2.70012	5.23663	EL165_RS14235	NZ_LR134289.1	3134259	3137912	MMPL family transporter	[GO:0016020]
gene-EL165_RS14375	10.0092	8.37341	0.836571	-0.257439	6.20957	EL165_RS14375	NZ_LR134289.1	3161549	3162280	3-oxoacyl-ACP reductase FabG	[GO:0016491]
gene-EL165_RS14405	24.4819	1546.99	63.1891	5.9816	11.0543	EL165_RS14405	NZ_LR134289.1	3169445	3172840	isoleucine--tRNA ligase	[GO:0006428] [GO:0004822] [GO:0005737]
gene-EL165_RS14425	41.8464	10.0025	0.239029	-2.06474	5.50408	EL165_RS14425	NZ_LR134289.1	3173814	3174452	lipoprotein signal peptidase	[GO:0006508] [GO:0004190]
gene-EL165_RS14435	29.3799	144.107	4.90495	2.29424	7.19968	EL165_RS14435	NZ_LR134289.1	3175412	3176380	tryptophan--tRNA ligase	[GO:0006436] [GO:0004830] [GO:0005737]
gene-EL165_RS14460	2.9988	7.87364	2.6256	1.39265	7.37094	EL165_RS14460	NZ_LR134289.1	3179495	3180190	noncanonical pyrimidine nucleotidase%2C YjjG family	[GO:0008253]
gene-EL165_RS14465	116.314	4.6187	0.0397089	-4.65439	5.53555	EL165_RS14465	NZ_LR134289.1	3180394	3180984	sigma-70 family RNA polymerase sigma factor	[GO:0006352] [GO:0006355] [GO:0003677] [GO:0003700] [GO:0016987]
gene-EL165_RS14475	35.2021	4.08026	0.11591	-3.10893	10.2804	EL165_RS14475	NZ_LR134289.1	3181755	3183035	methionine adenosyltransferase	[GO:0006556] [GO:0004478]
gene-EL165_RS14490	107.093	0.685477	0.00640076	-7.28754	7.22881	EL165_RS14490	NZ_LR134289.1	3185947	3186714	enoyl-CoA hydratase	[GO:0003824]
gene-EL165_RS14500	9.28622	10.0535	1.08263	0.114534	6.05052	EL165_RS14500	NZ_LR134289.1	3187196	3188110	site-specific tyrosine recombinase XerD	[GO:0006310] [GO:0009009]
gene-EL165_RS14505	4.59413	89.5717	19.497	4.28518	4.42966	EL165_RS14505	NZ_LR134289.1	3188107	3188619	NUDIX domain-containing protein	[GO:0016787]
gene-EL165_RS14560	187.602	31.5465	0.168157	-2.57212	11.9248	EL165_RS14560	NZ_LR134289.1	3202035	3204302	aconitate hydratase	[GO:0006099] [GO:0003994]
gene-EL165_RS14570	66.4872	7.66112	0.115227	-3.11745	2.3759	EL165_RS14570	NZ_LR134289.1	3205124	3206143	histidine kinase	[GO:0016021]
gene-EL165_RS14600	691.632	159.352	0.2304	-2.11779	3.25137	EL165_RS14600	NZ_LR134289.1	3215891	3217009	2-iminoacetate synthase ThiH	[GO:0009228] [GO:0016829] [GO:1904047]
gene-EL165_RS14630	361.227	69.4679	0.192311	-2.37849	3.34335	EL165_RS14630	NZ_LR134289.1	3221542	3221748	sulfur carrier protein ThiS	[GO:0009228] [GO:0003824]
gene-EL165_RS14650	39.4225	194.415	4.93157	2.30205	5.84556	EL165_RS14650	NZ_LR134289.1	3223889	3224704	3-methyl-2-oxobutanoate hydroxymethyltransferase	[GO:0015940] [GO:0003864]
gene-EL165_RS14670	184.494	9.16074	0.0496533	-4.33197	11.3643	EL165_RS14670	NZ_LR134289.1	3228292	3230553	cytochrome-c oxidase%2C cbb3-type subunit I	[GO:0004129]
gene-EL165_RS14680	42.6299	6.63309	0.155597	-2.68411	9.08284	EL165_RS14680	NZ_LR134289.1	3230781	3231662	c-type cytochrome	[GO:0020037]
gene-EL165_RS14685	43.9112	42.2301	0.961716	-0.0563173	8.82722	EL165_RS14685	NZ_LR134289.1	3231757	3233211	cytochrome c oxidase accessory protein CcoG	[GO:0008535] [GO:0003674]
gene-EL165_RS14705	10.2109	10.6255	1.0406	0.0574207	8.75383	EL165_RS14705	NZ_LR134289.1	3235207	3236475	serine--tRNA ligase	[GO:0006434] [GO:0004828] [GO:0005737]
gene-EL165_RS14760	28.9797	83.6002	2.88478	1.52846	8.20948	EL165_RS14760	NZ_LR134289.1	3249023	3251428	endopeptidase La	[GO:0006508] [GO:0004252] [GO:0005524] [GO:0016887]
gene-EL165_RS14795	158.597	1.54937	0.00976923	-6.67754	10.0688	EL165_RS14795	NZ_LR134289.1	3257615	3259255	glucose-6-phosphate isomerase	[GO:0006094] [GO:0006096] [GO:0004347]
gene-EL165_RS14810	492.46	3.52414	0.00715619	-7.12659	6.68406	EL165_RS14810	NZ_LR134289.1	3260869	3262239	exopolysaccharide biosynthesis polyprenyl glycosylphosphotransferase	[GO:0006260] [GO:0032508] [GO:0003677] [GO:0003678] [GO:0005524]
gene-EL165_RS14820	6.30407	146.033	23.1649	4.53387	7.57067	EL165_RS14820	NZ_LR134289.1	3263095	3263910	ATP-binding cassette domain-containing protein	[GO:0005524]
gene-EL165_RS14855	155.447	0.817477	0.00525888	-7.57103	5.46493	EL165_RS14855	NZ_LR134289.1	3267898	3268185	c-type cytochrome	[GO:0020037]
gene-EL165_RS14865	61.3748	59.5944	0.970991	-0.0424696	7.61285	EL165_RS14865	NZ_LR134289.1	3268727	3269425	peptide chain release factor H	[GO:0006415] [GO:0003747]
gene-EL165_RS14875	33.4613	4.1842	0.125046	-2.99947	9.11636	EL165_RS14875	NZ_LR134289.1	3270050	3271441	RtcB family protein	[GO:0006396]
gene-EL165_RS14890	633.927	3.3034	0.00521101	-7.58422	7.27244	EL165_RS14890	NZ_LR134289.1	3273218	3275335	methylmalonyl-CoA mutase	[GO:0004494] [GO:0046872]
gene-EL165_RS14895	335.109	29.6685	0.0885339	-3.49763	7.85568	EL165_RS14895	NZ_LR134289.1	3275477	3277579	S9 family peptidase	[GO:0006508]
gene-EL165_RS14905	67.1867	121.406	1.80699	0.853592	8.18628	EL165_RS14905	NZ_LR134289.1	3278427	3279512	peptide chain release factor 1	[GO:0006415] [GO:0016149]
gene-EL165_RS14920	49.0065	529.371	10.8021	3.43323	5.10072	EL165_RS14920	NZ_LR134289.1	3283694	3286531	T9SS type A sorting domain-containing protein	[GO:0005975]
gene-EL165_RS14935	45.728	37.0233	0.809642	-0.304644	12.0511	EL165_RS14935	NZ_LR134289.1	3288966	3290360	class II fumarate hydratase	[GO:0006099] [GO:0004333]
gene-EL165_RS14990	38.1596	44.5288	1.16691	0.222693	8.81742	EL165_RS14990	NZ_LR134289.1	3300422	3301417	outer membrane protein assembly factor BamD	[GO:0065003] [GO:0005198] [GO:0019867]
gene-EL165_RS14995	149.564	22.3268	0.149279	-2.74391	7.57427	EL165_RS14995	NZ_LR134289.1	3301521	3302150	TetR/AcrR family transcriptional regulator	[GO:0003677]
gene-EL165_RS15010	0.909704	666.209	732.336	9.51636	4.6346	EL165_RS15010	NZ_LR134289.1	3303594	3303965	ribonuclease P protein component	[GO:0006396] [GO:0004526]
gene-EL165_RS15045	86.9884	76.906	0.884095	-0.177727	9.02429	EL165_RS15045	NZ_LR134289.1	3309904	3311340	tRNA (N6-isopentenyl adenosine(37)-C2)-methylthiotransferase MiaB	[GO:0006400] [GO:0016782] [GO:0051539] [GO:1904047]
gene-EL165_RS15070	10.9178	122.719	11.2403	3.4906	8.88842	EL165_RS15070	NZ_LR134289.1	3314833	3316038	diaminopimelate decarboxylase	[GO:0009089] [GO:0008836]
gene-EL165_RS15145	360.438	20.1955	0.0560304	-4.15765	8.41743	EL165_RS15145	NZ_LR134289.1	3335440	3335697	50S ribosomal protein L27	[GO:0006412] [GO:0003735] [GO:0000315] [GO:0022625]
gene-EL165_RS15150	24.5459	75.6643	3.08256	1.62413	11.6041	EL165_RS15150	NZ_LR134289.1	3335710	3336288	50S ribosomal protein L21	[GO:0006412] [GO:0003735] [GO:0000311] [GO:0022625]
gene-EL165_RS15165	4.37364	541.173	123.735	6.95111	4.63981	EL165_RS15165	NZ_LR134289.1	3338034	3339122	acyltransferase family protein	[GO:0016747]
gene-EL165_RS15185	152.666	0.928759	0.0060836	-7.36086	3.18255	EL165_RS15185	NZ_LR134289.1	3342178	3343254	NAD(P)-binding protein	[GO:0071949]
gene-EL165_RS15215	11.1016	36.387	3.27764	1.71266	9.61461	EL165_RS15215	NZ_LR134289.1	3350319	3352310	excinuclease ABC subunit UvrB	[GO:0006289] [GO:0003677] [GO:0005515] [GO:0005524] [GO:0016787] [GO:0016887] [GO:0009380]
gene-EL165_RS15240	30.9143	370.61	11.9883	3.58356	5.28505	EL165_RS15240	NZ_LR134289.1	3355294	3356271	aminodeoxychorismate synthase component I	[GO:0009058]
gene-EL165_RS15245	3.90678	134.374	34.3951	5.10413	5.44773	EL165_RS15245	NZ_LR134289.1	3356255	3356881	aminodeoxychorismate lyase	[GO:0003824]
gene-EL165_RS15325	3.39465	7.76998	2.28889	1.19465	9.59777	EL165_RS15325	NZ_LR134289.1	3374078	3377152	preprotein translocase subunit SecA	[GO:0006605] [GO:0006886] [GO:0005524] [GO:0016020]
gene-EL165_RS15355	215.83	361.875	1.67667	0.745596	5.9261	EL165_RS15355	NZ_LR134289.1	3385433	3385987	peptide-methionine (S)-S-oxide reductase MsrA	[GO:0006979] [GO:0030091] [GO:0008113] [GO:0033744]
gene-EL165_RS15450	10.1922	55.6138	5.45651	2.44798	5.46654	EL165_RS15450	NZ_LR134289.1	3405263	3405712	GNAT family N-acetyltransferase	[GO:0008080]
gene-EL165_RS15455	125.033	1.06419	0.00851127	-6.87641	6.55803	EL165_RS15455	NZ_LR134289.1	3405705	3406328	YihA family ribosome biogenesis GTP-binding protein	[GO:0042254] [GO:0003924] [GO:0005525] [GO:0043022] [GO:0005737]
gene-EL165_RS15470	2.8747	7.80436	2.71484	1.44087	7.09808	EL165_RS15470	NZ_LR134289.1	3407933	3408826	16S rRNA (cytosine(1402)-N(4))-methyltransferase RsmH	[GO:0016434]
gene-EL165_RS15480	0.406799	38.9252	95.6866	6.58024	7.50403	EL165_RS15480	NZ_LR134289.1	3409242	3411233	PASTA domain-containing protein	[GO:0008658]
gene-EL165_RS15485	0.279074	156.756	561.7	9.13366	8.60667	EL165_RS15485	NZ_LR134289.1	3411291	3412751	UDP-N-acetylmuramoyl-L-alanyl-D-glutamate--2%2C6-diaminopimelate ligase	[GO:0008360] [GO:0009058] [GO:0051301] [GO:0005524] [GO:0016874]
gene-EL165_RS15490	11.3597	599.744	52.7958	5.72235	8.0868	EL165_RS15490	NZ_LR134289.1	3412829	3414070	phospho-N-acetylmuramoyl-pentapeptide-transferase	[GO:0009252] [GO:0008963]
gene-EL165_RS15495	29.8076	1081.9	36.2961	5.18174	6.85293	EL165_RS15495	NZ_LR134289.1	3414157	3415494	UDP-N-acetylmuramoyl-L-alanine--D-glutamate ligase	[GO:0009252] [GO:0008764]
gene-EL165_RS15510	7.64765	188.714	24.6761	4.62504	7.68837	EL165_RS15510	NZ_LR134289.1	3417996	3419354	UDP-N-acetylmuramate--L-alanine ligase	[GO:0009252] [GO:0008763]
gene-EL165_RS15525	11.651	146.393	12.5648	3.65132	9.34915	EL165_RS15525	NZ_LR134289.1	3421948	3423855	cell division protein FtsZ	[GO:0000910] [GO:0003924]
gene-EL165_RS15570	3.73049	4.06464	1.08957	0.123762	8.28281	EL165_RS15570	NZ_LR134289.1	3430521	3432314	DNA mismatch repair endonuclease MutL	[GO:0006298] [GO:0016887]
gene-EL165_RS15615	0.410221	389.549	949.608	9.89119	0.1735	EL165_RS15615	NZ_LR134289.1	3442985	3443653	HAD-IA family hydrolase	[GO:0008152] [GO:0016787]
gene-EL165_RS15700	10.494	732.739	69.8246	6.12566	6.22158	EL165_RS15700	NZ_LR134289.1	3459405	3460058	leucyl/phenylalanyl-tRNA--protein transferase	[GO:0006508] [GO:0008914]
gene-EL165_RS15740	3.57489	43.4573	12.1563	3.60363	8.24677	EL165_RS15740	NZ_LR134289.1	3468078	3470111	ferrous iron transport protein B	[GO:0006826] [GO:0015093]
gene-EL165_RS15785	20.953	414.289	19.7723	4.30541	3.33888	EL165_RS15785	NZ_LR134289.1	3479417	3479959	RNA 2'-phosphotransferase	[GO:0003950]
gene-EL165_RS15865	1991.71	123.885	0.0622003	-4.00693	9.30452	EL165_RS15865	NZ_LR134289.1	3490924	3492720	elongation factor 4	[GO:0003924] [GO:0005525]
gene-EL165_RS15885	453.703	599.125	1.32052	0.401109	7.89632	EL165_RS15885	NZ_LR134289.1	3495033	3495584	sigma-70 family RNA polymerase sigma factor	[GO:0006352] [GO:0006355] [GO:0003677] [GO:0003700] [GO:0016987]
gene-EL165_RS15900	12.5476	60.8149	4.84674	2.27701	7.63984	EL165_RS15900	NZ_LR134289.1	3497033	3497596	septum formation protein Maf	[GO:0000917] [GO:0030428]
gene-EL165_RS15910	1.51532	1.66111	1.09621	0.132525	6.80668	EL165_RS15910	NZ_LR134289.1	3500336	3501016	tRNA (adenosine(37)-N6)-threonylcarbamoyltransferase complex dimerization subunit type 1 TsaB	[GO:0006400] [GO:0003725]
gene-EL165_RS15945	37.5414	0.736596	0.0196209	-5.67147	9.14848	EL165_RS15945	NZ_LR134289.1	3505113	3507266	ribonuclease R	[GO:0006401] [GO:0008997]
gene-EL165_RS15950	46.3188	5.60205	0.120945	-3.04757	6.3997	EL165_RS15950	NZ_LR134289.1	3507604	3508038	ribose 5-phosphate isomerase B	[GO:0009052] [GO:0004751]
gene-EL165_RS15965	0.311884	54.7854	175.66	7.45664	9.67442	EL165_RS15965	NZ_LR134289.1	3512176	3514038	tRNA uridine-5-carboxymethylaminomethyl(34) synthesis enzyme MnmG	[GO:0002098] [GO:0008033] [GO:0050660]
gene-EL165_RS15970	14.8917	63.1223	4.23876	2.08364	5.10739	EL165_RS15970	NZ_LR134289.1	3514186	3514605	rRNA maturation RNase YbeY	[GO:0042254] [GO:0004540] [GO:0046872]
gene-EL165_RS15985	37.2166	2.70364	0.0726461	-3.78297	6.63993	EL165_RS15985	NZ_LR134289.1	3519422	3520009	thymidine kinase	[GO:0004797] [GO:0005524]
gene-EL165_RS15995	1.78347	27.2594	15.2845	3.93399	5.75659	EL165_RS15995	NZ_LR134289.1	3521540	3522214	16S rRNA (cytidine(1402)-2'-O)-methyltransferase	[GO:0000451] [GO:0008649] [GO:0008757]
gene-EL165_RS16005	0.548867	1.20192	2.18982	1.13081	6.20087	EL165_RS16005	NZ_LR134289.1	3523908	3524651	3-oxoacyl-[acyl-carrier-protein] reductase	[GO:0006633] [GO:0004316]
gene-EL165_RS16015	36.5496	791.271	21.6492	4.43624	8.59797	EL165_RS16015	NZ_LR134289.1	3526014	3527054	GMP reductase	[GO:0009117] [GO:0003920]
gene-EL165_RS16030	25.8333	18.1783	0.703677	-0.507015	5.7074	EL165_RS16030	NZ_LR134289.1	3528115	3529518	radical SAM protein	[GO:0051536]
gene-EL165_RS16035	3.8279	2.40414	0.628057	-0.671032	5.80351	EL165_RS16035	NZ_LR134289.1	3529572	3530360	5'/3'-nucleotidase SurE	[GO:0008252]
gene-EL165_RS16055	29.9644	1898.34	63.3532	5.98535	2.88974	EL165_RS16055	NZ_LR134289.1	3534142	3534789	4'-phosphopantetheinyl transferase superfamily protein	[GO:0008897]
gene-EL165_RS16070	5.70346	454.143	79.6259	6.31517	3.47845	EL165_RS16070	NZ_LR134289.1	3538043	3539374	histidine kinase	[GO:0016021]
gene-EL165_RS16210	423.988	12.48	0.0294348	-5.08633	4.53869	EL165_RS16210	NZ_LR134289.1	3560940	3561560	endonuclease III	[GO:0006281] [GO:0003906]
gene-EL165_RS16260	0.979303	46.5284	47.5118	5.57021	8.26735	EL165_RS16260	NZ_LR134289.1	3569663	3570517	acetyl-CoA carboxylase%2C carboxyltransferase subunit beta	[GO:0006633] [GO:0003989] [GO:0009317]
gene-EL165_RS16265	41.9794	175.332	4.17662	2.06234	8.6419	EL165_RS16265	NZ_LR134289.1	3570608	3571678	class II fructose-bisphosphate aldolase	[GO:0006096] [GO:0004332]
gene-EL165_RS16370	235.046	123.466	0.525284	-0.928829	1.069	EL165_RS16370	NZ_LR134289.1	3589995	3592235	S8 family serine peptidase	[GO:0006508]
gene-EL165_RS16435	109.365	6.92506	0.0633206	-3.98118	2.95541	EL165_RS16435	NZ_LR134289.1	3610532	3611593	histidine kinase	[GO:0016021]
gene-EL165_RS16460	6.7944	11.6612	1.7163	0.779298	8.9635	EL165_RS16460	NZ_LR134289.1	3614861	3616108	peptidase T	[GO:0006508] [GO:0045148]
gene-EL165_RS16485	7.44246	26.4905	3.55937	1.83162	3.96554	EL165_RS16485	NZ_LR134289.1	3619292	3619639	tRNA-binding protein	[GO:0000049]
gene-EL165_RS16550	54.3432	1.34508	0.0247516	-5.33634	4.81307	EL165_RS16550	NZ_LR134289.1	3630040	3631158	efflux RND transporter periplasmic adaptor subunit	[GO:0006810] [GO:0005215]
gene-EL165_RS16705	298.037	1.03583	0.00347551	-8.16856	8.80648	EL165_RS16705	NZ_LR134289.1	3667824	3669182	NADP-specific glutamate dehydrogenase	[GO:0006520] [GO:0016639]
gene-EL165_RS16710	280.258	26.4176	0.0942617	-3.40718	4.80856	EL165_RS16710	NZ_LR134289.1	3669373	3670482	DNA-protecting protein DprA	[GO:0009294]
gene-EL165_RS16745	121.941	104.095	0.853651	-0.228283	10.4743	EL165_RS16745	NZ_LR134289.1	3676416	3677864	Fe-S cluster assembly protein SufB	[GO:0016226]
gene-EL165_RS16770	217.076	280.028	1.29	0.367371	6.72079	EL165_RS16770	NZ_LR134289.1	3681255	3683333	alkaline phosphatase family protein	[GO:0008484]
gene-EL165_RS16775	18.2268	705.531	38.7084	5.27458	5.07349	EL165_RS16775	NZ_LR134289.1	3683501	3684019	6%2C7-dimethyl-8-ribityllumazine synthase	[GO:0000906] [GO:0009349]
gene-EL165_RS16880	183.791	2.09278	0.0113867	-6.4565	11.0362	EL165_RS16880	NZ_LR134289.1	3709589	3710233	50S ribosomal protein L25/general stress protein Ctc	[GO:0006412] [GO:0003735] [GO:0008097] [GO:0005840]
gene-EL165_RS16895	17.5805	478.894	27.2401	4.76766	8.86651	EL165_RS16895	NZ_LR134289.1	3711986	3713017	uroporphyrinogen decarboxylase	[GO:0006779] [GO:0004853]
gene-EL165_RS16930	16.0987	20.8761	1.29676	0.374908	6.88631	EL165_RS16930	NZ_LR134289.1	3718775	3720817	peptidoglycan glycosyltransferase	[GO:0008658]
gene-EL165_RS16935	3.35365	95.1673	28.3772	4.82666	6.85084	EL165_RS16935	NZ_LR134289.1	3720814	3722043	rod shape-determining protein RodA	[GO:0008360]
gene-EL165_RS16950	2.44937	139.544	56.9714	5.83217	1.3785	EL165_RS16950	NZ_LR134289.1	3723865	3724971	efflux RND transporter periplasmic adaptor subunit	[GO:0006810] [GO:0005215]
gene-EL165_RS16975	1.07209	0.915993	0.854399	-0.227018	9.60203	EL165_RS16975	NZ_LR134289.1	3731948	3734143	glutamine synthetase	[GO:0004356]
gene-EL165_RS17000	12.6108	82.147	6.51402	2.70355	6.72554	EL165_RS17000	NZ_LR134289.1	3739708	3740466	type III pantothenate kinase	[GO:0004594]
gene-EL165_RS17125	158.869	2.67829	0.0168585	-5.89038	3.49316	EL165_RS17125	NZ_LR134289.1	3761510	3762547	patatin	[GO:0006629]
gene-EL165_RS17155	50.9062	228.612	4.49085	2.16699	2.23096	EL165_RS17155	NZ_LR134289.1	3767078	3768406	M48 family metalloprotease	[GO:0006508]
gene-EL165_RS17165	16.661	392.381	23.5509	4.55771	7.99726	EL165_RS17165	NZ_LR134289.1	3770113	3771654	glycine--tRNA ligase	[GO:0006426] [GO:0000166] [GO:0004820] [GO:0005524]
gene-EL165_RS17170	458.421	3.45377	0.00753406	-7.05236	3.52526	EL165_RS17170	NZ_LR134289.1	3771958	3772653	pseudouridylate synthase	[GO:0009451]
gene-EL165_RS17175	393.165	5.18441	0.0131863	-6.24481	8.74031	EL165_RS17175	NZ_LR134289.1	3773083	3774120	quinone-dependent dihydroorotate dehydrogenase	[GO:0006222] [GO:0004152] [GO:0016020]
gene-EL165_RS17185	24.3757	66.2575	2.71818	1.44264	6.76946	EL165_RS17185	NZ_LR134289.1	3775597	3776124	peptide-methionine (R)-S-oxide reductase MsrB	[GO:0006979] [GO:0030091] [GO:0033743]
gene-EL165_RS17195	29.5346	132.706	4.49324	2.16776	5.80308	EL165_RS17195	NZ_LR134289.1	3777112	3778353	beta-ketoacyl-ACP synthase II	[GO:0006633] [GO:0004315]
gene-EL165_RS17240	0.85628	46.9506	54.8309	5.77692	1.07528	EL165_RS17240	NZ_LR134289.1	3788461	3789759	MFS transporter	[GO:0055085]
gene-EL165_RS17250	523.418	3.2509	0.00621091	-7.33098	6.17802	EL165_RS17250	NZ_LR134289.1	3790894	3793125	glycoside hydrolase family 92 protein	[GO:0005975] [GO:0030246]
gene-EL165_RS17260	30.2736	172.279	5.69073	2.50861	3.59895	EL165_RS17260	NZ_LR134289.1	3794694	3796847	T9SS type A sorting domain-containing protein	[GO:0005975]
gene-EL165_RS17275	102.357	0.598101	0.00584328	-7.419	5.30769	EL165_RS17275	NZ_LR134289.1	3800319	3802601	glycoside hydrolase family 92 protein	[GO:0005975] [GO:0030246]
gene-EL165_RS17345	30.3285	16.0023	0.527632	-0.922395	7.85619	EL165_RS17345	NZ_LR134289.1	3815844	3816974	tRNA guanosine(34) transglycosylase Tgt	[GO:0006400] [GO:0008479] [GO:0005737]
gene-EL165_RS17355	81.8965	735.411	8.97976	3.16668	5.04172	EL165_RS17355	NZ_LR134289.1	3818087	3818800	biotin--[acetyl-CoA-carboxylase] ligase	[GO:0006464] [GO:0004077]
gene-EL165_RS17365	26.6134	331.802	12.4675	3.6401	11.16	EL165_RS17365	NZ_LR134289.1	3819275	3821296	ATP-dependent zinc metalloprotease FtsH	[GO:0006508] [GO:0051301] [GO:0004222] [GO:0016887]
gene-EL165_RS17380	555.827	60.2336	0.108368	-3.206	7.72688	EL165_RS17380	NZ_LR134289.1	3822916	3823572	phosphatidylserine decarboxylase family protein	[GO:0008654] [GO:0004609]
gene-EL165_RS17425	31.6179	2.16617	0.0685109	-3.86752	8.17247	EL165_RS17425	NZ_LR134289.1	3832018	3833832	transcription termination factor Rho	[GO:0006353] [GO:0003723] [GO:0005524] [GO:0008186]
gene-EL165_RS17515	52.8507	439.622	8.31819	3.05627	8.71399	EL165_RS17515	NZ_LR134289.1	3850879	3851871	aspartate-semialdehyde dehydrogenase	[GO:0008652] [GO:0004073] [GO:0016620] [GO:0051287]
gene-EL165_RS17530	0.18197	1.85338	10.1851	3.34839	7.56602	EL165_RS17530	NZ_LR134289.1	3855263	3856123	carboxylating nicotinate-nucleotide diphosphorylase	[GO:0019363] [GO:0004514]
gene-EL165_RS17535	1205.43	3.56015	0.00295343	-8.40339	7.99946	EL165_RS17535	NZ_LR134289.1	3856136	3857707	L-aspartate oxidase	[GO:0019363] [GO:0008734]
gene-EL165_RS17555	4.62983	3.53813	0.764203	-0.387972	4.92957	EL165_RS17555	NZ_LR134289.1	3863326	3863802	ribonuclease HI	[GO:0003676] [GO:0004523]
gene-EL165_RS17560	324.682	1.6848	0.00518908	-7.59031	8.6435	EL165_RS17560	NZ_LR134289.1	3863869	3865455	replicative DNA helicase	[GO:0006260] [GO:0003678]
gene-EL165_RS17605	4.22738	84.7522	20.0484	4.32542	9.48633	EL165_RS17605	NZ_LR134289.1	3875416	3878784	transcription-repair coupling factor	[GO:0006281] [GO:0003690] [GO:0005515] [GO:0005524] [GO:0016887]
gene-EL165_RS17635	11.2388	11.5748	1.0299	0.0424993	5.29824	EL165_RS17635	NZ_LR134289.1	3883700	3884263	aminoacyl-tRNA hydrolase	[GO:0006412] [GO:0004045]
gene-EL165_RS17660	15.1284	11.0991	0.73366	-0.446817	6.55546	EL165_RS17660	NZ_LR134289.1	3893193	3894785	SulP family inorganic anion transporter	[GO:0016021]
gene-EL165_RS17755	27.4785	24.669	0.897756	-0.155604	6.62122	EL165_RS17755	NZ_LR134289.1	3910826	3912622	asparagine synthase (glutamine-hydrolyzing)	[GO:0006529] [GO:0004066]
gene-EL165_RS17815	62.9886	13.2889	0.210973	-2.24487	5.86987	EL165_RS17815	NZ_LR134289.1	3923548	3924390	ABC transporter permease	[GO:0016020]
gene-EL165_RS17820	25.1941	72.8597	2.89194	1.53204	5.78054	EL165_RS17820	NZ_LR134289.1	3924564	3925427	glucose-1-phosphate thymidylyltransferase RfbA	[GO:0009243] [GO:0019305] [GO:0008879]
gene-EL165_RS17830	97.163	118.785	1.22253	0.289874	7.21011	EL165_RS17830	NZ_LR134289.1	3925883	3926962	dTDP-glucose 4%2C6-dehydratase	[GO:0009243] [GO:0019305] [GO:0008460]
gene-EL165_RS17840	93.3254	150.012	1.60741	0.684736	6.60314	EL165_RS17840	NZ_LR134289.1	3928495	3928962	ribosome assembly cofactor RimP	[GO:0042274]
gene-EL165_RS17845	8.8546	4399.84	496.899	8.95681	9.89342	EL165_RS17845	NZ_LR134289.1	3928979	3930214	transcription termination/antitermination protein NusA	[GO:0006353]
gene-EL165_RS17850	14.3668	427.409	29.7498	4.89481	10.9817	EL165_RS17850	NZ_LR134289.1	3930291	3933245	translation initiation factor IF-2	[GO:0006413] [GO:0003743] [GO:0005737]
gene-EL165_RS17860	141.616	5132.87	36.245	5.17971	6.1662	EL165_RS17860	NZ_LR134289.1	3934579	3937452	SusC/RagA family TonB-linked outer membrane protein	[GO:0071702] [GO:0022857] [GO:0045203]
gene-EL165_RS17890	8.30069	415.175	50.0169	5.64434	9.32317	EL165_RS17890	NZ_LR134289.1	3945523	3946398	ACP S-malonyltransferase	[GO:0006633] [GO:0004314]
gene-EL165_RS17900	345.655	19.0991	0.0552548	-4.17776	11.9139	EL165_RS17900	NZ_LR134289.1	3947442	3949058	phosphoenolpyruvate carboxykinase (ATP)	[GO:0006094] [GO:0004612]
gene-EL165_RS17960	49.5213	37.0726	0.748619	-0.417696	4.55449	EL165_RS17960	NZ_LR134289.1	3969529	3970758	efflux RND transporter periplasmic adaptor subunit	[GO:0006810] [GO:0005215]
gene-EL165_RS17980	6219.09	61.1723	0.00983621	-6.66768	7.18805	EL165_RS17980	NZ_LR134289.1	3973157	3975139	cadmium-translocating P-type ATPase	[GO:0015691] [GO:0015434]
gene-EL165_RS18015	17.7044	86.6062	4.89179	2.29036	3.52615	EL165_RS18015	NZ_LR134289.1	3979525	3980571	c-type cytochrome	[GO:0020037]
gene-EL165_RS18160	24.4742	356.486	14.5658	3.86451	4.5807	EL165_RS18160	NZ_LR134289.1	4009088	4010203	efflux RND transporter periplasmic adaptor subunit	[GO:0006810] [GO:0005215]
gene-EL165_RS18165	803.421	14.9333	0.0185871	-5.74955	6.07589	EL165_RS18165	NZ_LR134289.1	4010203	4013301	efflux RND transporter permease subunit	[GO:0051139] [GO:0016021]
gene-EL165_RS18205	1.14237	63.2942	55.406	5.79197	5.91474	EL165_RS18205	NZ_LR134289.1	4018602	4019781	nicotinate phosphoribosyltransferase	[GO:0019358] [GO:0004516]
gene-EL165_RS18215	24.141	44.3042	1.83523	0.875958	9.30157	EL165_RS18215	NZ_LR134289.1	4020802	4021215	30S ribosomal protein S12	[GO:0006412] [GO:0003735] [GO:0000314] [GO:0022627]
gene-EL165_RS18220	151.848	2.87002	0.0189006	-5.72542	10.1042	EL165_RS18220	NZ_LR134289.1	4021239	4021715	30S ribosomal protein S7	[GO:0006412] [GO:0003735] [GO:0000314] [GO:0022627]
gene-EL165_RS18225	78.5202	481.334	6.13007	2.6159	13.1862	EL165_RS18225	NZ_LR134289.1	4021722	4023839	elongation factor G	[GO:0006414] [GO:0003746]
gene-EL165_RS18230	14.3318	1860.68	129.829	7.02047	10.2089	EL165_RS18230	NZ_LR134289.1	4023857	4024162	30S ribosomal protein S10	[GO:0006412] [GO:0003723] [GO:0003735] [GO:0005840]
gene-EL165_RS18235	262.422	8.4341	0.0321395	-4.95951	7.97679	EL165_RS18235	NZ_LR134289.1	4024477	4026738	TonB-dependent siderophore receptor	[GO:0015891] [GO:0015343] [GO:0019867]
gene-EL165_RS18275	26.2273	53.5555	2.04198	1.02997	4.05752	EL165_RS18275	NZ_LR134289.1	4033924	4035420	glycerol kinase GlpK	[GO:0006071] [GO:0004370]
gene-EL165_RS18310	37.2015	3.08211	0.0828491	-3.59337	10.9636	EL165_RS18310	NZ_LR134289.1	4040685	4041314	50S ribosomal protein L4	[GO:0006412] [GO:0003735] [GO:0022625]
gene-EL165_RS18315	397.573	19.4547	0.0489337	-4.35303	8.48299	EL165_RS18315	NZ_LR134289.1	4041318	4041608	50S ribosomal protein L23	[GO:0006412] [GO:0003735] [GO:0005840]
gene-EL165_RS18320	16.1648	1.43688	0.0888894	-3.49184	11.3915	EL165_RS18320	NZ_LR134289.1	4041631	4042451	50S ribosomal protein L2	[GO:0006412] [GO:0003735] [GO:0000315] [GO:0022625]
gene-EL165_RS18330	242.713	10.2191	0.0421036	-4.56991	9.91315	EL165_RS18330	NZ_LR134289.1	4042735	4043133	50S ribosomal protein L22	[GO:0006412] [GO:0003735] [GO:0000311] [GO:0022625]
gene-EL165_RS18340	198.405	16.5752	0.0835422	-3.58135	9.47871	EL165_RS18340	NZ_LR134289.1	4043988	4044413	50S ribosomal protein L16	[GO:0006412] [GO:0003735] [GO:0000315] [GO:0022625]
gene-EL165_RS18345	24.9321	3.91201	0.156907	-2.67202	7.20156	EL165_RS18345	NZ_LR134289.1	4044426	4044611	50S ribosomal protein L29	[GO:0006412] [GO:0003735] [GO:0000315] [GO:0022625]
gene-EL165_RS18350	64.7136	61.6937	0.953334	-0.0689458	9.37753	EL165_RS18350	NZ_LR134289.1	4044624	4044878	30S ribosomal protein S17	[GO:0006412] [GO:0003735] [GO:0005840]
gene-EL165_RS18360	600.536	432.564	0.720297	-0.473337	8.67907	EL165_RS18360	NZ_LR134289.1	4045271	4045597	50S ribosomal protein L24	[GO:0006412] [GO:0003735] [GO:0000315] [GO:0022625]
gene-EL165_RS18365	69.6695	16.2103	0.232674	-2.10362	11.3211	EL165_RS18365	NZ_LR134289.1	4045611	4046162	50S ribosomal protein L5	[GO:0006412] [GO:0003735] [GO:0005840]
gene-EL165_RS18370	495.309	3.36977	0.00680337	-7.19953	9.22464	EL165_RS18370	NZ_LR134289.1	4046166	4046435	30S ribosomal protein S14	[GO:0006412] [GO:0003735] [GO:0005840]
gene-EL165_RS18380	29.3436	97.4286	3.32027	1.7313	10.216	EL165_RS18380	NZ_LR134289.1	4046998	4047543	50S ribosomal protein L6	[GO:0006412] [GO:0003735] [GO:0019843] [GO:0022625]
gene-EL165_RS18385	785.632	17.8883	0.0227693	-5.45677	10.2214	EL165_RS18385	NZ_LR134289.1	4047559	4047912	50S ribosomal protein L18	[GO:0006412] [GO:0003735] [GO:0000315] [GO:0022625]
gene-EL165_RS18390	256.157	12.3922	0.0483774	-4.36952	10.5838	EL165_RS18390	NZ_LR134289.1	4047932	4048453	30S ribosomal protein S5	[GO:0006412] [GO:0003735] [GO:0000312] [GO:0022627]
gene-EL165_RS18395	22.043	499.803	22.674	4.50297	6.18967	EL165_RS18395	NZ_LR134289.1	4048465	4048641	50S ribosomal protein L30	[GO:0006412] [GO:0003735] [GO:0000315] [GO:0022625]
gene-EL165_RS18400	69.1692	249.613	3.60873	1.85149	8.44128	EL165_RS18400	NZ_LR134289.1	4048663	4049112	50S ribosomal protein L15	[GO:0006412] [GO:0003735] [GO:0000315] [GO:0022625]
gene-EL165_RS18405	3.59665	5.21639	1.45035	0.536398	11.3569	EL165_RS18405	NZ_LR134289.1	4049122	4050501	preprotein translocase subunit SecY	[GO:0043952] [GO:0015450] [GO:0005887]
gene-EL165_RS18410	280.852	65.8663	0.234523	-2.0922	5.31442	EL165_RS18410	NZ_LR134289.1	4050505	4050720	translation initiation factor IF-1	[GO:0006413] [GO:0003743]
gene-EL165_RS18415	26.5833	5.60487	0.210842	-2.24577	3.04986	EL165_RS18415	NZ_LR134289.1	4050783	4050899	50S ribosomal protein L36	[GO:0006412] [GO:0003735] [GO:0000315] [GO:0022625]
gene-EL165_RS18420	331.839	3.65809	0.0110237	-6.50325	8.87265	EL165_RS18420	NZ_LR134289.1	4050909	4051286	30S ribosomal protein S13	[GO:0006412] [GO:0003735] [GO:0022627]
gene-EL165_RS18425	70.8556	7.04667	0.0994511	-3.32987	10.5004	EL165_RS18425	NZ_LR134289.1	4051299	4051688	30S ribosomal protein S11	[GO:0006412] [GO:0003735] [GO:0005840]
gene-EL165_RS18430	586.995	395.051	0.673006	-0.571309	11.1364	EL165_RS18430	NZ_LR134289.1	4051708	4052316	30S ribosomal protein S4	[GO:0006412] [GO:0003735] [GO:0019843] [GO:0015935]
gene-EL165_RS18435	50.5754	4.3328	0.0856701	-3.54506	12.3425	EL165_RS18435	NZ_LR134289.1	4052350	4053345	DNA-directed RNA polymerase subunit alpha	[GO:0006351] [GO:0003677] [GO:0003899] [GO:0046983]
gene-EL165_RS18485	69.5139	818.699	11.7775	3.55796	10.0374	EL165_RS18485	NZ_LR134289.1	4062143	4063435	phosphopyruvate hydratase	[GO:0006096] [GO:0004634]
gene-EL165_RS18490	52.8584	147.839	2.79689	1.48382	11.2012	EL165_RS18490	NZ_LR134289.1	4063517	4064803	citrate synthase	[GO:0046912]
gene-EL165_RS18550	217.205	926.589	4.26597	2.09287	2.29009	EL165_RS18550	NZ_LR134289.1	4074709	4076223	polyamine aminopropyltransferase	[GO:0003824]
gene-EL165_RS18600	255.973	9.81657	0.03835	-4.70463	9.50763	EL165_RS18600	NZ_LR134289.1	4088397	4090109	single-stranded-DNA-specific exonuclease RecJ	[GO:0006310] [GO:0008297]
gene-EL165_RS18615	7.27827	7.79166	1.07054	0.0983352	3.53727	EL165_RS18615	NZ_LR134289.1	4093025	4093483	SsrA-binding protein SmpB	[GO:0003723]
gene-EL165_RS18705	145.252	727.421	5.00799	2.32423	4.52092	EL165_RS18705	NZ_LR134289.1	4111855	4113015	O-succinylhomoserine sulfhydrylase	[GO:0019346] [GO:0071268] [GO:0003824] [GO:0030170]
gene-EL165_RS18715	88.2541	98.9129	1.12077	0.164495	7.00493	EL165_RS18715	NZ_LR134289.1	4114146	4115237	stearoyl-CoA 9-desaturase	[GO:0006629]
gene-EL165_RS18720	27.047	1998.28	73.8818	6.20715	8.31136	EL165_RS18720	NZ_LR134289.1	4115239	4117898	methionine synthase	[GO:0009086] [GO:0008705]
gene-EL165_RS18725	16.8191	72.7462	4.32521	2.11277	6.76944	EL165_RS18725	NZ_LR134289.1	4117906	4118865	methylenetetrahydrofolate reductase [NAD(P)H]	[GO:0009086] [GO:0004489]
gene-EL165_RS18735	61.5331	75.8768	1.23311	0.302296	6.51241	EL165_RS18735	NZ_LR134289.1	4120266	4120931	GTP cyclohydrolase I FolE	[GO:0046654] [GO:0003934]
gene-EL165_RS18805	800.756	598.576	0.747514	-0.419828	8.50073	EL165_RS18805	NZ_LR134289.1	4137684	4140335	4-alpha-glucanotransferase	[GO:0005975]
gene-EL165_RS18830	68.6261	322.633	4.70132	2.23306	6.3056	EL165_RS18830	NZ_LR134289.1	4143166	4146306	UvrD-helicase domain-containing protein	[GO:0005524]
gene-EL165_RS18870	5.25996	6.83983	1.30036	0.378909	7.11743	EL165_RS18870	NZ_LR134289.1	4151863	4153011	N-acetyl-alpha-D-glucosaminyl L-malate synthase BshA	[GO:0071793]
gene-EL165_RS18885	407.963	63.0718	0.154602	-2.69337	8.74348	EL165_RS18885	NZ_LR134289.1	4155626	4156222	GTP cyclohydrolase II	[GO:0003935]
gene-EL165_RS18915	1339.9	324.998	0.242554	-2.04362	7.31449	EL165_RS18915	NZ_LR134289.1	4160084	4161100	NTP transferase domain-containing protein	[GO:0009058]
gene-EL165_RS18920	1742.87	15.9467	0.00914968	-6.77206	5.76071	EL165_RS18920	NZ_LR134289.1	4161254	4162681	oligosaccharide flippase family protein	[GO:0016020]
gene-EL165_RS18925	3.95966	471.26	119.015	6.895	7.45168	EL165_RS18925	NZ_LR134289.1	4162783	4164120	dihydroorotase	[GO:0016812]
gene-EL165_RS18930	6.31514	49.6636	7.86421	2.9753	5.31838	EL165_RS18930	NZ_LR134289.1	4164363	4166660	glycoside hydrolase family 92 protein	[GO:0005975] [GO:0030246]
gene-EL165_RS18975	119.716	16.3945	0.136945	-2.86833	1.28826	EL165_RS18975	NZ_LR134289.1	4175044	4176306	S8 family serine peptidase	[GO:0006508]
gene-EL165_RS19025	5.65775	189.079	33.4195	5.06262	4.63455	EL165_RS19025	NZ_LR134289.1	4187553	4188338	two-component sensor histidine kinase	[GO:0016021]
gene-EL165_RS19040	373.209	15.973	0.0427991	-4.54628	10.1742	EL165_RS19040	NZ_LR134289.1	4190015	4192609	ATP-dependent chaperone ClpB	[GO:0006457] [GO:0016887]
gene-EL165_RS19060	1024.95	2.25236	0.00219753	-8.8299	9.54386	EL165_RS19060	NZ_LR134289.1	4196263	4197201	1%2C2-phenylacetyl-CoA epoxidase subunit A	[GO:0010124] [GO:0097266]
gene-EL165_RS19070	0.85628	99.1771	115.823	6.85578	8.69195	EL165_RS19070	NZ_LR134289.1	4197664	4198413	phenylacetate-CoA oxygenase subunit PaaC	[GO:0010124]
gene-EL165_RS19080	97.4296	8.85529	0.0908891	-3.45975	7.5524	EL165_RS19080	NZ_LR134289.1	4199233	4199697	phenylacetate-CoA oxygenase subunit PaaJ	[GO:0010124]
gene-EL165_RS19085	2026.37	70.2164	0.0346513	-4.85095	8.19361	EL165_RS19085	NZ_LR134289.1	4199861	4200661	enoyl-CoA hydratase	[GO:0003824]
gene-EL165_RS19110	1325.83	5.29768	0.00399575	-7.96732	4.74275	EL165_RS19110	NZ_LR134289.1	4203004	4203417	hotdog fold thioesterase	[GO:0016790]
gene-EL165_RS19120	1.533	34.5187	22.5171	4.49295	7.20662	EL165_RS19120	NZ_LR134289.1	4204195	4205400	3-oxoadipyl-CoA thiolase	[GO:0019619] [GO:0016747]
gene-EL165_RS19245	41.0795	11411.7	277.795	8.11788	2.59261	EL165_RS19245	NZ_LR134289.1	4226275	4226724	D-tyrosyl-tRNA(Tyr) deacylase	[GO:0008152] [GO:0004045]
gene-EL165_RS19255	56.3201	9.59476	0.170361	-2.55333	5.85182	EL165_RS19255	NZ_LR134289.1	4227298	4227768	transcription elongation factor GreA	[GO:0032784] [GO:0003677] [GO:0070063]
gene-EL165_RS19340	52.7228	8.59448	0.163013	-2.61694	2.20202	EL165_RS19340	NZ_LR134289.1	4247632	4248216	Holliday junction branch migration protein RuvA	[GO:0006310] [GO:0009378] [GO:0009379]
gene-EL165_RS19350	23.6148	75.0271	3.17712	1.66772	6.36054	EL165_RS19350	NZ_LR134289.1	4255418	4255795	glycine cleavage system protein GcvH	[GO:0019464] [GO:0003824]
gene-EL165_RS19405	31.9288	27.6657	0.866481	-0.20676	9.14774	EL165_RS19405	NZ_LR134289.1	4268447	4270240	excinuclease ABC subunit UvrC	[GO:0006289] [GO:0009381] [GO:0009380]
gene-EL165_RS19415	0.337897	13.4982	39.9477	5.32004	6.35011	EL165_RS19415	NZ_LR134289.1	4271219	4272706	histidine ammonia-lyase	[GO:0006548] [GO:0004397]
gene-EL165_RS19455	146.808	149.738	1.01996	0.0285098	4.45434	EL165_RS19455	NZ_LR134289.1	4283344	4284549	exonuclease subunit SbcD	[GO:0006260] [GO:0006310] [GO:0004527]
gene-EL165_RS19485	5382.09	44.3689	0.0082438	-6.92247	5.86292	EL165_RS19485	NZ_LR134289.1	4289852	4291741	potassium transporter	[GO:0006812] [GO:1902600] [GO:0005451] [GO:0016021]
gene-EL165_RS19530	24.3947	300.583	12.3217	3.62312	4.92177	EL165_RS19530	NZ_LR134289.1	4296719	4297183	pantetheine-phosphate adenylyltransferase	[GO:0015937] [GO:0004595]
gene-EL165_RS19535	8.00756	120.43	15.0395	3.91069	6.47708	EL165_RS19535	NZ_LR134289.1	4297272	4298255	D-alanine--D-alanine ligase	[GO:0005524] [GO:0008716] [GO:0046872]
gene-EL165_RS19555	1998.82	63.2549	0.0316461	-4.98183	4.84289	EL165_RS19555	NZ_LR134289.1	4301713	4302837	radical SAM family heme chaperone HemW	[GO:0006779] [GO:0051989]
gene-EL165_RS19560	25.9712	39.6219	1.52561	0.609385	6.60374	EL165_RS19560	NZ_LR134289.1	4302898	4303728	glutamate racemase	[GO:0009252] [GO:0008881]
gene-EL165_RS19625	41.6648	126.749	3.04211	1.60507	4.27754	EL165_RS19625	NZ_LR134289.1	4312734	4313150	Holliday junction resolvase RuvX	[GO:0008150] [GO:0003674] [GO:0005737]
gene-EL165_RS19680	1.80738	5.3689	2.97054	1.57073	9.95035	EL165_RS19680	NZ_LR134289.1	4327863	4329776	NADH-quinone oxidoreductase subunit L	[GO:0042773] [GO:0008137]
gene-EL165_RS19700	10.918	30.512	2.79465	1.48267	10.0062	EL165_RS19700	NZ_LR134289.1	4331292	4332356	NADH-quinone oxidoreductase subunit NuoH	[GO:0016020]
gene-EL165_RS19760	2.69295	1181.21	438.63	8.77686	6.24678	EL165_RS19760	NZ_LR134289.1	4342463	4343488	bifunctional diaminohydroxyphosphoribosylaminopyrimidine deaminase/5-amino-6-(5-phosphoribosylamino)uracil reductase RibD	[GO:0008703] [GO:0008835]
gene-EL165_RS19775	36.5796	71.6452	1.95861	0.969831	7.37113	EL165_RS19775	NZ_LR134289.1	4346228	4348018	T9SS type A sorting domain-containing protein	[GO:0004518]
gene-EL165_RS19785	367.232	47.5341	0.129439	-2.94966	6.89784	EL165_RS19785	NZ_LR134289.1	4349307	4349666	30S ribosome-binding factor RbfA	[GO:0006396] [GO:0019843]
gene-EL165_RS19810	1.02939	37.2705	36.2064	5.17817	5.55892	EL165_RS19810	NZ_LR134289.1	4353406	4355631	CocE/NonD family hydrolase	[GO:0008152] [GO:0016787]
gene-EL165_RS19870	508.201	64.0399	0.126013	-2.98836	5.97574	EL165_RS19870	NZ_LR134289.1	4368897	4370477	Na+/H+ antiporter	[GO:0006814] [GO:0006885] [GO:1902600] [GO:0015385]
gene-EL165_RS19910	93.8052	78.6864	0.838828	-0.253554	3.97814	EL165_RS19910	NZ_LR134289.1	4376078	4376863	DNase TatD	[GO:0016788]
gene-EL165_RS19935	21.9306	34.5365	1.57481	0.655177	5.87153	EL165_RS19935	NZ_LR134289.1	4379833	4380966	AAA domain-containing protein	[GO:0016887]
gene-EL165_RS20085	39.3529	364.047	9.25083	3.20958	4.31659	EL165_RS20085	NZ_LR134289.1	4396947	4397372	MarR family transcriptional regulator	[GO:0006355]
gene-EL165_RS20100	55.9069	41.503	0.742359	-0.429811	5.37557	EL165_RS20100	NZ_LR134289.1	4401724	4403241	TROVE domain-containing protein	[GO:0003723]
gene-EL165_RS20135	46.8605	142.909	3.04967	1.60865	1.16705	EL165_RS20135	NZ_LR134289.1	4411739	4412287	type I restriction endonuclease subunit S	[GO:0006304]
gene-EL165_RS20140	902.265	6.90558	0.0076536	-7.02964	3.97928	EL165_RS20140	NZ_LR134289.1	4412292	4413491	restriction endonuclease subunit S	[GO:0006304]
gene-EL165_RS20145	67.1919	132.376	1.97012	0.978282	6.63731	EL165_RS20145	NZ_LR134289.1	4413539	4415089	type I restriction-modification system subunit M	[GO:0006306] [GO:0009307] [GO:0009007] [GO:0015666]
gene-EL165_RS20175	90.2577	123.229	1.3653	0.44922	6.12669	EL165_RS20175	NZ_LR134289.1	4418384	4418764	transcriptional regulator	[GO:0006355]
gene-EL165_RS20235	26.2722	78.439	2.98563	1.57803	9.66797	EL165_RS20235	NZ_LR134289.1	4428867	4430933	elongation factor G	[GO:0006414] [GO:0003746]
gene-EL165_RS20270	20.0289	80.4186	4.01513	2.00545	6.29435	EL165_RS20270	NZ_LR134289.1	4436533	4437576	TerC/Alx family metal homeostasis membrane protein	[GO:0008150] [GO:0003674] [GO:0016021]
gene-EL165_RS20325	201.691	27.9315	0.138487	-2.85218	10.9744	EL165_RS20325	NZ_LR134289.1	4446963	4448468	malate dehydrogenase (quinone)	[GO:0006099] [GO:0008924]
gene-EL165_RS20350	11.138	34.4061	3.08907	1.62717	8.22463	EL165_RS20350	NZ_LR134289.1	4451845	4452654	glucose 1-dehydrogenase	[GO:0016491]
gene-EL165_RS20360	3650.7	388.352	0.106377	-3.23274	3.51717	EL165_RS20360	NZ_LR134289.1	4455456	4456142	DNA repair protein RecO	[GO:0006281] [GO:0006310] [GO:0003677]
gene-EL165_RS20375	47.0323	26.4099	0.561527	-0.832573	5.43579	EL165_RS20375	NZ_LR134289.1	4459355	4460113	bifunctional NAD pyrophosphatase/5'-nucleotidase	[GO:0009166]
gene-EL165_RS20380	1.0153	280.906	276.673	8.11204	6.75473	EL165_RS20380	NZ_LR134289.1	4460219	4461091	4-hydroxy-tetrahydrodipicolinate synthase	[GO:0009089] [GO:0008840]
gene-EL165_RS20395	7.72561	46.9114	6.07219	2.60222	6.16742	EL165_RS20395	NZ_LR134289.1	4462581	4463027	response regulator	[GO:0000160]
gene-EL165_RS20400	49.9919	513.345	10.2686	3.36016	6.7028	EL165_RS20400	NZ_LR134289.1	4463632	4465719	ATP-dependent DNA helicase RecG	[GO:0006281] [GO:0006310] [GO:0003676] [GO:0003678] [GO:0005524]
gene-EL165_RS20475	8.25274	7.47731	0.90604	-0.142354	9.08069	EL165_RS20475	NZ_LR134289.1	4482248	4483594	tRNA (N(6)-L-threonylcarbamoyladenosine(37)-C(2))-methylthiotransferase MtaB	[GO:0006400] [GO:0051539] [GO:1904047]
gene-EL165_RS20495	1257.82	21.0718	0.0167526	-5.89947	2.5623	EL165_RS20495	NZ_LR134289.1	4486508	4487023	dephospho-CoA kinase	[GO:0015937]
gene-EL165_RS20515	100.633	56.2268	0.558731	-0.839774	5.25468	EL165_RS20515	NZ_LR134289.1	4487631	4488479	pantoate--beta-alanine ligase	[GO:0015940] [GO:0004592]
gene-EL165_RS20530	40.8875	70.7465	1.73027	0.790999	9.2835	EL165_RS20530	NZ_LR134289.1	4491117	4492970	glutamine--fructose-6-phosphate transaminase (isomerizing)	[GO:0006040] [GO:0009252] [GO:0004360]
gene-EL165_RS20580	7.6558	131.804	17.2162	4.1057	5.12307	EL165_RS20580	NZ_LR134289.1	4501437	4502519	efflux RND transporter periplasmic adaptor subunit	[GO:0006810] [GO:0005215]
gene-EL165_RS20590	1.84036	106.582	57.9137	5.85583	4.95909	EL165_RS20590	NZ_LR134289.1	4505704	4507161	efflux transporter outer membrane subunit	[GO:0006810] [GO:0015288] [GO:0009279]
gene-EL165_RS20685	19.6596	29.4006	1.49548	0.580612	6.74885	EL165_RS20685	NZ_LR134289.1	4524543	4525307	type I methionyl aminopeptidase	[GO:0006464]
gene-EL165_RS20695	19.8888	534.645	26.8817	4.74855	6.74291	EL165_RS20695	NZ_LR134289.1	4526648	4528180	M20/M25/M40 family metallo-hydrolase	[GO:0016787]
gene-EL165_RS21145	6.6087	4.1896	0.633952	-0.657554	8.29758	EL165_RS21145	NZ_LR134289.1	4589099	4590115	tRNA (adenosine(37)-N6)-threonylcarbamoyltransferase complex transferase subunit TsaD	[GO:0006400]
gene-EL165_RS21155	78.8166	5.70514	0.072385	-3.78817	8.96726	EL165_RS21155	NZ_LR134289.1	4595045	4595515	AsnC family transcriptional regulator	[GO:0043565]
gene-EL165_RS21255	9.60885	31.2907	3.25645	1.7033	5.13612	EL165_RS21255	NZ_LR134289.1	4612878	4613456	DUF1211 domain-containing protein	[GO:0005267]
gene-EL165_RS21290	1167.73	177.146	0.151701	-2.7207	9.12253	EL165_RS21290	NZ_LR134289.1	4619271	4620938	asparagine synthase B	[GO:0006529] [GO:0004066]
gene-EL165_RS21320	0.740536	5.43519	7.33954	2.87569	9.45706	EL165_RS21320	NZ_LR134289.1	4627435	4628445	phenylalanine--tRNA ligase subunit alpha	[GO:0006432] [GO:0004826] [GO:0009328]
gene-EL165_RS21340	53.9209	27.9018	0.517458	-0.950486	7.09576	EL165_RS21340	NZ_LR134289.1	4632433	4632762	2Fe-2S iron-sulfur cluster binding domain-containing protein	[GO:0051536]
gene-EL165_RS21370	3.46376	0.317146	0.0915612	-3.44912	5.60556	EL165_RS21370	NZ_LR134289.1	4638963	4639574	recombination protein RecR	[GO:0006281] [GO:0006310]
gene-EL165_RS21380	126.307	64.8761	0.513638	-0.961176	7.71172	EL165_RS21380	NZ_LR134289.1	4640460	4640804	preprotein translocase subunit SecG	[GO:0043952] [GO:0015450] [GO:0005887]
gene-EL165_RS21395	0.935912	218.798	233.781	7.86901	8.02853	EL165_RS21395	NZ_LR134289.1	4644645	4646975	UvrD-helicase domain-containing protein	[GO:0005524]
gene-EL165_RS21425	1.32226	127.016	96.0598	6.58586	6.4293	EL165_RS21425	NZ_LR134289.1	4654731	4655573	prolyl oligopeptidase family serine peptidase	[GO:0006508]
gene-EL165_RS21445	4.78056	53.1471	11.1173	3.47474	5.64465	EL165_RS21445	NZ_LR134289.1	4657818	4659065	fumarylacetoacetase	[GO:0006559] [GO:0006572] [GO:0004334]
gene-EL165_RS21455	3.02163	657.681	217.658	7.76592	5.95083	EL165_RS21455	NZ_LR134289.1	4659652	4660782	4-hydroxyphenylpyruvate dioxygenase	[GO:0006559] [GO:0006572] [GO:0003868]
gene-EL165_RS21470	124.191	1.56593	0.012609	-6.3094	11.6639	EL165_RS21470	NZ_LR134289.1	4663442	4664953	succinate CoA transferase	[GO:0006084] [GO:0008775]
gene-EL165_RS21560	288.195	4.01682	0.0139379	-6.16485	3.97973	EL165_RS21560	NZ_LR134289.1	4680296	4681180	NAD-dependent epimerase/dehydratase family protein	[GO:0003824]
gene-EL165_RS21585	93.5216	2.37846	0.0254322	-5.2972	3.93343	EL165_RS21585	NZ_LR134289.1	4684323	4684757	GNAT family N-acetyltransferase	[GO:0008080]
gene-EL165_RS21600	113.774	65.656	0.577074	-0.793172	9.29445	EL165_RS21600	NZ_LR134289.1	4687246	4688583	peptidoglycan synthetase	[GO:0009058]
gene-EL165_RS21730	425.55	18.0679	0.0424578	-4.55783	9.09642	EL165_RS21730	NZ_LR134289.1	4716369	4719203	DNA polymerase I	[GO:0006261] [GO:0003676] [GO:0003677] [GO:0003887] [GO:0008408]
gene-EL165_RS21815	129.558	2.69591	0.0208085	-5.58668	1.543	EL165_RS21815	NZ_LR134289.1	4738917	4740611	potassium-transporting ATPase subunit KdpA	[GO:0006813] [GO:0008556] [GO:0031004]
gene-EL165_RS21875	1.03241	53.5189	51.8388	5.69596	7.80368	EL165_RS21875	NZ_LR134289.1	4752414	4754417	NAD-dependent DNA ligase LigA	[GO:0006260] [GO:0006281] [GO:0003677] [GO:0003911]
gene-EL165_RS21890	22.6487	74.465	3.28783	1.71713	2.63756	EL165_RS21890	NZ_LR134289.1	4759169	4762132	SusC/RagA family TonB-linked outer membrane protein	[GO:0071702] [GO:0022857] [GO:0045203]
gene-EL165_RS21910	22.5333	151.235	6.71162	2.74666	7.78606	EL165_RS21910	NZ_LR134289.1	4766714	4767541	50S ribosomal protein L11 methyltransferase	[GO:0006479] [GO:0008276]
gene-EL165_RS21940	5.51005	1044.01	189.474	7.56585	5.70678	EL165_RS21940	NZ_LR134289.1	4771917	4772741	5'-nucleotidase%2C lipoprotein e(P4) family	[GO:0009279]
gene-EL165_RS21995	272.222	1.64668	0.00604903	-7.36908	7.03921	EL165_RS21995	NZ_LR134289.1	4779685	4780560	formate dehydrogenase accessory sulfurtransferase FdhD	[GO:0016783]
gene-EL165_RS22005	1.49821	45.3729	30.2847	4.92052	8.39222	EL165_RS22005	NZ_LR134289.1	4780936	4783335	FdhF/YdeP family oxidoreductase	[GO:0016491]
gene-EL165_RS22025	1.89123	21.3182	11.2721	3.49469	4.85895	EL165_RS22025	NZ_LR134289.1	4785979	4786455	cyclic pyranopterin monophosphate synthase MoaC	[GO:0006777] [GO:0003824]
gene-EL165_RS22035	417.403	52.4844	0.12574	-2.99148	7.45057	EL165_RS22035	NZ_LR134289.1	4787665	4788651	GTP 3'%2C8-cyclase MoaA	[GO:0006777] [GO:0051539]
gene-EL165_RS22065	132.805	30.8908	0.232603	-2.10406	6.966	EL165_RS22065	NZ_LR134289.1	4793852	4797136	DEAD/DEAH box helicase family protein	[GO:0016787]
gene-EL165_RS22135	134.008	0.901437	0.00672674	-7.21588	0.686036	EL165_RS22135	NZ_LR134289.1	4813398	4815482	type IA DNA topoisomerase	[GO:0006265]
gene-EL165_RS22145	184.93	1.47426	0.00797199	-6.97084	1.08788	EL165_RS22145	NZ_LR134289.1	4816076	4821406	N-6 DNA methylase	[GO:0006306]
gene-EL165_RS22205	80.5592	51.1148	0.6345	-0.656308	7.42338	EL165_RS22205	NZ_LR134289.1	4829920	4831203	phosphopyruvate hydratase	[GO:0006096] [GO:0004634]
gene-EL165_RS22245	391.918	15162.9	38.689	5.27385	3.72726	EL165_RS22245	NZ_LR134289.1	4836900	4839230	HAD-IC family P-type ATPase	[GO:0005215] [GO:0005524] [GO:0016887] [GO:0016021]
gene-EL165_RS22355	5.26757	9.98253	1.89509	0.922268	0.692676	EL165_RS22355	NZ_LR134289.1	4857932	4860507	TraG family conjugative transposon ATPase	[GO:0032196] [GO:0016887] [GO:0032991]
gene-EL165_RS22475	2.5472	15.5833	6.11782	2.61302	1.17935	EL165_RS22475	NZ_LR134289.1	4885778	4886926	DNA polymerase IV	[GO:0006281] [GO:0003684] [GO:0003887]
gene-EL165_RS22480	18.6444	12.3835	0.664194	-0.590323	2.40904	EL165_RS22480	NZ_LR134289.1	4886938	4889982	DNA polymerase III subunit alpha	[GO:0006260] [GO:0003887] [GO:0009360]
gene-EL165_RS22560	16.2373	0.293469	0.0180738	-5.78996	4.07748	EL165_RS22560	NZ_LR134289.1	4905651	4907381	helix-turn-helix domain-containing protein	[GO:0006355]
gene-EL165_RS22655	479.048	280.846	0.586259	-0.770391	3.66305	EL165_RS22655	NZ_LR134289.1	4921304	4922383	radical SAM protein	[GO:0051536]
gene-EL165_RS22755	23.3561	209.838	8.98429	3.1674	9.16218	EL165_RS22755	NZ_LR134289.1	4944734	4946134	aspartate ammonia-lyase	[GO:0006520] [GO:0008797]
gene-EL165_RS22770	8.82934	6.1604	0.697719	-0.519282	6.12562	EL165_RS22770	NZ_LR134289.1	4948301	4949798	oligosaccharide flippase family protein	[GO:0016020]
gene-EL165_RS22775	11.126	223.712	20.1071	4.32964	6.08082	EL165_RS22775	NZ_LR134289.1	4949808	4950602	FkbM family methyltransferase	[GO:0016740]
gene-EL165_RS22795	59.9046	116.476	1.94436	0.959294	2.90525	EL165_RS22795	NZ_LR134289.1	4953640	4954902	efflux RND transporter periplasmic adaptor subunit	[GO:0006810] [GO:0005215]
gene-EL165_RS22860	16.8511	42.5828	2.527	1.33743	8.13317	EL165_RS22860	NZ_LR134289.1	4967462	4968040	adenylate kinase	[GO:0006139] [GO:0005524] [GO:0019205]
gene-EL165_RS22885	37.879	511.112	13.4933	3.75417	10.1472	EL165_RS22885	NZ_LR134289.1	4972823	4974109	adenylosuccinate synthase	[GO:0006164] [GO:0004019] [GO:0005525]
gene-EL165_RS22900	18.788	32.1046	1.70878	0.772969	8.2765	EL165_RS22900	NZ_LR134289.1	4976253	4977143	ParB/RepB/Spo0J family partition protein	[GO:0000910] [GO:0007059] [GO:0003677]
gene-EL165_RS22910	99.6773	105.911	1.06254	0.0875155	8.05153	EL165_RS22910	NZ_LR134289.1	4977841	4978542	4-hydroxy-tetrahydrodipicolinate reductase	[GO:0009089] [GO:0008839]
gene-EL165_RS22915	63.6724	57.5925	0.904513	-0.144787	8.61898	EL165_RS22915	NZ_LR134289.1	4978675	4980321	signal peptidase I	[GO:0006465] [GO:0009306] [GO:0004252]
gene-EL165_RS22925	15.6714	3.39249	0.216477	-2.20772	10.4342	EL165_RS22925	NZ_LR134289.1	4981090	4982772	S8 family serine peptidase	[GO:0006508]
gene-EL165_RS22940	0.279945	169.313	604.808	9.24033	6.06964	EL165_RS22940	NZ_LR134289.1	4984212	4985099	decaprenyl-phosphate phosphoribosyltransferase	[GO:0016765]
gene-EL165_RS22955	10.8373	16.4199	1.51513	0.59944	5.10739	EL165_RS22955	NZ_LR134289.1	4987143	4987730	HAD-IB family hydrolase	[GO:0008152] [GO:0016787]
gene-EL165_RS22970	48.6201	50.7674	1.04416	0.0623495	7.14093	EL165_RS22970	NZ_LR134289.1	4989486	4989803	thioredoxin	[GO:0015036] [GO:0005737]
gene-EL165_RS22995	635.495	56.7451	0.0892928	-3.48531	3.79892	EL165_RS22995	NZ_LR134289.1	4992402	4992731	winged helix-turn-helix transcriptional regulator	[GO:0006355] [GO:0003700]
gene-EL165_RS23015	10.2881	1.22397	0.118969	-3.07134	5.27577	EL165_RS23015	NZ_LR134289.1	4994545	4995588	ACR3 family arsenite efflux transporter	[GO:0008490]
gene-EL165_RS23030	6.92859	217.321	31.3658	4.97112	7.35855	EL165_RS23030	NZ_LR134289.1	4997001	5001365	CusA/CzcA family heavy metal efflux RND transporter	[GO:0051139] [GO:0016021]
gene-EL165_RS23035	553.528	1290.43	2.33128	1.22112	4.36826	EL165_RS23035	NZ_LR134289.1	5001437	5002756	efflux RND transporter periplasmic adaptor subunit	[GO:0006810] [GO:0005215]
gene-EL165_RS23065	12119.4	40.4638	0.00333876	-8.22647	4.29725	EL165_RS23065	NZ_LR134289.1	5008051	5010090	cadmium-translocating P-type ATPase	[GO:0015691] [GO:0015434]
gene-EL165_RS23075	1140.13	96.6634	0.0847828	-3.56008	3.2653	EL165_RS23075	NZ_LR134289.1	5011393	5012472	T9SS type A sorting domain-containing protein	[GO:0004518]
gene-EL165_RS23120	18.1516	139.666	7.69442	2.94381	8.01813	EL165_RS23120	NZ_LR134289.1	5019095	5021632	multicopper oxidase domain-containing protein	[GO:0005507]
gene-EL165_RS23135	15.6801	14.6327	0.933202	-0.0997388	4.34622	EL165_RS23135	NZ_LR134289.1	5024617	5027628	SusC/RagA family TonB-linked outer membrane protein	[GO:0071702] [GO:0022857] [GO:0045203]
gene-EL165_RS23145	1.57027	1.16195	0.739968	-0.434465	2.88454	EL165_RS23145	NZ_LR134289.1	5029027	5031462	S9 family peptidase	[GO:0006508]
gene-EL165_RS23410	9.89291	2252.67	227.705	7.83103	2.83618	EL165_RS23410	NZ_LR134289.1	5082124	5082450	winged helix-turn-helix transcriptional regulator	[GO:0006355] [GO:0003700]
gene-EL165_RS23430	30.0413	1264.46	42.0907	5.39543	3.08314	EL165_RS23430	NZ_LR134289.1	5084300	5084677	glycine cleavage system protein GcvH	[GO:0019464] [GO:0003824]
gene-EL165_RS23435	9.24276	62.5388	6.76625	2.75836	5.28881	EL165_RS23435	NZ_LR134289.1	5084685	5085716	ACR3 family arsenite efflux transporter	[GO:0008490]
gene-EL165_RS23445	820.753	18.9333	0.0230682	-5.43795	3.23644	EL165_RS23445	NZ_LR134289.1	5086348	5086722	helix-turn-helix transcriptional regulator	[GO:0006355] [GO:0003700]
gene-EL165_RS23465	4.53041	1.03022	0.227401	-2.13669	4.64647	EL165_RS23465	NZ_LR134289.1	5087952	5088359	transcriptional repressor	[GO:0006355]
gene-EL165_RS23520	15.5615	39.4105	2.53256	1.3406	8.51121	EL165_RS23520	NZ_LR134289.1	5103198	5105318	heavy metal translocating P-type ATPase	[GO:0042625]
gene-EL165_RS23540	12.5883	121.797	9.67541	3.27432	5.54487	EL165_RS23540	NZ_LR134289.1	5109243	5110490	TolC family protein	[GO:0055085]
gene-EL165_RS23550	261.24	38.7625	0.148379	-2.75264	4.95476	EL165_RS23550	NZ_LR134289.1	5111753	5112970	efflux RND transporter periplasmic adaptor subunit	[GO:0006810] [GO:0005215]
gene-EL165_RS23560	2492.52	215.451	0.086439	-3.53217	5.91182	EL165_RS23560	NZ_LR134289.1	5113472	5115742	multicopper oxidase domain-containing protein	[GO:0005507]
gene-EL165_RS23610	5.43415	41.6977	7.67327	2.93984	5.26732	EL165_RS23610	NZ_LR134289.1	5123679	5124470	sugar transporter	[GO:0016020]
gene-EL165_RS23615	0.426108	1990.89	4672.27	12.1899	7.74985	EL165_RS23615	NZ_LR134289.1	5124474	5126810	polysaccharide biosynthesis tyrosine autokinase	[GO:0045226]
gene-EL165_RS23625	60.4377	58.4838	0.967671	-0.0474117	7.07108	EL165_RS23625	NZ_LR134289.1	5127805	5129097	nucleotide sugar dehydrogenase	[GO:0000271] [GO:0003979] [GO:0016616] [GO:0051287]
gene-EL165_RS23630	22.2155	401.861	18.0892	4.17706	6.51924	EL165_RS23630	NZ_LR134289.1	5129119	5130237	UDP-N-acetylglucosamine 2-epimerase (non-hydrolyzing)	[GO:0009103] [GO:0008761]
gene-EL165_RS23690	11.8961	50.0151	4.20433	2.07188	5.94836	EL165_RS23690	NZ_LR134289.1	5141432	5142593	aminotransferase class I/II-fold pyridoxal phosphate-dependent enzyme	[GO:0009058]
gene-EL165_RS23705	204.687	1126.62	5.50411	2.46051	0.686036	EL165_RS23705	NZ_LR134289.1	5144200	5147046	TonB-dependent receptor	[GO:0006810] [GO:0022857] [GO:0019867]
gene-EL165_RS23745	24.6707	35.8665	1.45381	0.539838	3.83175	EL165_RS23745	NZ_LR134289.1	5153485	5155458	tetratricopeptide repeat-containing sensor histidine kinase	[GO:0016021]
gene-EL165_RS23755	113.021	19.661	0.173959	-2.52318	8.4441	EL165_RS23755	NZ_LR134289.1	5156147	5157442	tyrosine--tRNA ligase	[GO:0006437] [GO:0004831] [GO:0005737]
gene-EL165_RS23770	8.38053	28.2897	3.37565	1.75516	9.70013	EL165_RS23770	NZ_LR134289.1	5159132	5159998	lipoyl synthase	[GO:0009107] [GO:0016992] [GO:0051539] [GO:1904047]
gene-EL165_RS23780	2.52397	100.837	39.9517	5.32019	9.58625	EL165_RS23780	NZ_LR134289.1	5161230	5162426	MFS transporter	[GO:0055085]
gene-EL165_RS23805	9.10473	2770.03	304.241	8.24907	6.24219	EL165_RS23805	NZ_LR134289.1	5166705	5168477	histidine kinase	[GO:0016021]
gene-EL165_RS23885	30.6668	174.803	5.70007	2.51098	8.55808	EL165_RS23885	NZ_LR134289.1	5186979	5188346	peptidyl-prolyl cis-trans isomerase	[GO:0003755]
gene-EL165_RS23910	214.488	1258.66	5.86821	2.55292	6.68936	EL165_RS23910	NZ_LR134289.1	5191440	5192378	tRNA epoxyqueuosine(34) reductase QueG	[GO:0008616] [GO:0051539] [GO:0052693]
gene-EL165_RS23935	99.586	3.39009	0.0340418	-4.87655	5.30922	EL165_RS23935	NZ_LR134289.1	5195287	5196375	efflux RND transporter periplasmic adaptor subunit	[GO:0006810] [GO:0005215]
gene-EL165_RS23940	15.5611	9.95839	0.639954	-0.64396	5.72174	EL165_RS23940	NZ_LR134289.1	5196397	5199519	efflux RND transporter permease subunit	[GO:0006810] [GO:0015562] [GO:0016021]
gene-EL165_RS23955	9.48512	3761.31	396.548	8.63135	2.86366	EL165_RS23955	NZ_LR134289.1	5202326	5203081	SDR family oxidoreductase	[GO:0016491]
gene-EL165_RS23960	5.40148	428.704	79.3679	6.31048	6.58889	EL165_RS23960	NZ_LR134289.1	5203162	5203998	prolipoprotein diacylglyceryl transferase	[GO:0009249] [GO:0008961] [GO:0016021]
gene-EL165_RS24020	0.647333	0.892905	1.37936	0.463999	9.26725	EL165_RS24020	NZ_LR134289.1	5214379	5215497	DEAD/DEAH box helicase	[GO:0005524]
gene-EL165_RS24105	51.3055	339.598	6.61913	2.72664	5.64033	EL165_RS24105	NZ_LR134289.1	5232193	5233335	DNA polymerase IV	[GO:0006281] [GO:0003684] [GO:0003887]
gene-EL165_RS24140	343.951	26.5964	0.0773261	-3.6929	0.81426	EL165_RS24140	NZ_LR134289.1	5238802	5240889	type IA DNA topoisomerase	[GO:0006265] [GO:0003677] [GO:0003916]
gene-EL165_RS24150	40.3557	344.109	8.5269	3.09202	6.46308	EL165_RS24150	NZ_LR134289.1	5241850	5243322	hypothetical protein	[GO:0046872]
gene-EL165_RS24180	152.931	1.95956	0.0128134	-6.28621	3.55226	EL165_RS24180	NZ_LR134289.1	5252431	5255424	SusC/RagA family TonB-linked outer membrane protein	[GO:0071702] [GO:0022857] [GO:0045203]
gene-EL165_RS24190	45.9305	92.8505	2.02154	1.01546	1.05025	EL165_RS24190	NZ_LR134289.1	5256856	5259342	prolyl oligopeptidase family serine peptidase	[GO:0006508]
gene-EL165_RS24335	152.634	2.757	0.0180628	-5.79083	7.49184	EL165_RS24335	NZ_LR134289.1	5286409	5286858	GAF domain-containing protein	[GO:0005515]
gene-EL165_RS24360	84.6325	45.1569	0.533565	-0.906265	7.82481	EL165_RS24360	NZ_LR134289.1	5291531	5291800	30S ribosomal protein S15	[GO:0006412] [GO:0003735] [GO:0000314] [GO:0022627]
gene-EL165_RS24375	233.376	6.7569	0.0289528	-5.11015	11.9767	EL165_RS24375	NZ_LR134289.1	5294367	5296622	polyribonucleotide nucleotidyltransferase	[GO:0006396] [GO:0006402] [GO:0003723] [GO:0004654]
gene-EL165_RS24420	1801.42	7.6906	0.00426919	-7.87182	2.60561	EL165_RS24420	NZ_LR134289.1	5305774	5306780	nicotinate-nucleotide--dimethylbenzimidazole phosphoribosyltransferase	[GO:0009236] [GO:0008939]
gene-EL165_RS24450	71.4703	3.88484	0.054356	-4.20142	6.27227	EL165_RS24450	NZ_LR134289.1	5312825	5314207	RtcB family protein	[GO:0006396]
gene-EL165_RS24505	22.0552	1.05897	0.0480145	-4.38039	7.17331	EL165_RS24505	NZ_LR134289.1	5324998	5326416	L-serine ammonia-lyase	[GO:0009063] [GO:0003941] [GO:0051539]
gene-EL165_RS24510	12.2615	130.099	10.6104	3.4074	7.37248	EL165_RS24510	NZ_LR134289.1	5326526	5327368	prephenate dehydrogenase	[GO:0006571] [GO:0004665] [GO:0008977]
gene-EL165_RS24555	125.445	2.95309	0.0235409	-5.40869	4.01592	EL165_RS24555	NZ_LR134289.1	5336264	5338537	cation/H(+) antiporter	[GO:0016021]
gene-EL165_RS24570	8097.45	258.607	0.0319368	-4.96863	5.4129	EL165_RS24570	NZ_LR134289.1	5339825	5340580	histidine kinase	[GO:0016021]
gene-EL165_RS24585	278.113	1.98286	0.00712969	-7.13194	5.86068	EL165_RS24585	NZ_LR134289.1	5342248	5342649	tRNA (adenosine(37)-N6)-threonylcarbamoyltransferase complex ATPase subunit type 1 TsaE	[GO:0006400] [GO:0016887] [GO:0005737]
gene-EL165_RS24595	3.54927	26.4461	7.45114	2.89746	10.1586	EL165_RS24595	NZ_LR134289.1	5345003	5346991	DNA primase	[GO:0006269] [GO:0003896]
gene-EL165_RS24610	31.4508	1721.23	54.7277	5.7742	7.77972	EL165_RS24610	NZ_LR134289.1	5349487	5350245	triose-phosphate isomerase	[GO:0006096] [GO:0004807]
gene-EL165_RS24635	18.7873	38.1095	2.02847	1.02039	9.50444	EL165_RS24635	NZ_LR134289.1	5353928	5354800	branched-chain-amino-acid transaminase	[GO:0009082] [GO:0004084]
gene-EL165_RS24655	48.1841	84.538	1.75448	0.811043	8.68386	EL165_RS24655	NZ_LR134289.1	5358734	5359780	ketol-acid reductoisomerase	[GO:0009097] [GO:0009099] [GO:0004455]
gene-EL165_RS24660	0.914462	518.747	567.27	9.14789	7.75872	EL165_RS24660	NZ_LR134289.1	5359794	5361053	threonine ammonia-lyase IlvA	[GO:0006520] [GO:0004794]
gene-EL165_RS24690	5.83545	219.574	37.6276	5.23372	10.1036	EL165_RS24690	NZ_LR134289.1	5370023	5372626	alanine--tRNA ligase	[GO:0006419] [GO:0004813] [GO:0005737]
gene-EL165_RS24695	220.945	12.0322	0.0544579	-4.19871	4.51683	EL165_RS24695	NZ_LR134289.1	5372876	5373430	sigma-70 family RNA polymerase sigma factor	[GO:0006352] [GO:0006355] [GO:0003677] [GO:0003700] [GO:0016987]
gene-EL165_RS24710	12.0875	748.858	61.9531	5.9531	7.32975	EL165_RS24710	NZ_LR134289.1	5374247	5375344	peptide-methionine (R)-S-oxide reductase MsrB	[GO:0006979] [GO:0030091] [GO:0033743]
gene-EL165_RS24725	0.919013	92.41	100.554	6.65182	1.81734	EL165_RS24725	NZ_LR134289.1	5376780	5377625	ABC transporter permease	[GO:0055085]
gene-EL165_RS24750	104.592	4.70792	0.0450122	-4.47354	7.68815	EL165_RS24750	NZ_LR134289.1	5381796	5382908	peptide chain release factor 2	[GO:0006415] [GO:0003747]
gene-EL165_RS24760	12.3463	287.513	23.2874	4.54148	2.29945	EL165_RS24760	NZ_LR134289.1	5383794	5385031	IS3 family transposase	[GO:0004803]
gene-EL165_RS24790	25.1813	67.5621	2.68303	1.42386	10.2438	EL165_RS24790	NZ_LR134289.1	5390071	5391405	Nramp family divalent metal transporter	[GO:0055085] [GO:0022857] [GO:0016020]
gene-EL165_RS24850	51.0622	55.2432	1.08188	0.113541	1.40241	EL165_RS24850	NZ_LR134289.1	5403045	5404028	helix-turn-helix domain-containing protein	[GO:0006355]
gene-EL165_RS24870	80.6795	238.623	2.95767	1.56446	6.00436	EL165_RS24870	NZ_LR134289.1	5407343	5408572	aminotransferase class I/II-fold pyridoxal phosphate-dependent enzyme	[GO:0009058]
gene-EL165_RS24895	335.8	8.3762	0.024944	-5.32516	7.44063	EL165_RS24895	NZ_LR134289.1	5414837	5416909	alpha-ketoacid dehydrogenase subunit alpha/beta	[GO:0016624]
gene-EL165_RS24900	374.05	10.8476	0.0290004	-5.10778	2.8103	EL165_RS24900	NZ_LR134289.1	5416986	5419109	S8 family serine peptidase	[GO:0006508]
gene-EL165_RS24905	19.3532	25.0148	1.29254	0.37021	9.47666	EL165_RS24905	NZ_LR134289.1	5419374	5424042	DNA polymerase III subunit alpha	[GO:0006260] [GO:0003676] [GO:0008408]
gene-EL165_RS24910	4.18583	44.6836	10.675	3.41616	8.55034	EL165_RS24910	NZ_LR134289.1	5424396	5427677	T9SS type A sorting domain-containing protein	[GO:0005515]
gene-EL165_RS24930	597.29	13.4795	0.0225678	-5.46959	4.70866	EL165_RS24930	NZ_LR134289.1	5432598	5433695	Nif3-like dinuclear metal center hexameric protein	[GO:0008150] [GO:0051540] [GO:0005737]
gene-EL165_RS24960	79.8847	5.43184	0.067996	-3.87841	8.79789	EL165_RS24960	NZ_LR134289.1	5439895	5441493	peptide chain release factor 3	[GO:0006415] [GO:0003924]
gene-EL165_RS24970	91.2554	1.92557	0.0211009	-5.56655	5.35816	EL165_RS24970	NZ_LR134289.1	5442582	5443163	RdgB/HAM1 family non-canonical purine NTP pyrophosphatase	[GO:0006281] [GO:0016462]
gene-EL165_RS24975	46.4908	10709.5	230.357	7.84773	7.15234	EL165_RS24975	NZ_LR134289.1	5443232	5444146	ribonuclease Z	[GO:0042779] [GO:0016891]
gene-EL165_RS25005	29.8254	76.587	2.56784	1.36056	6.85718	EL165_RS25005	NZ_LR134289.1	5454569	5455339	16S rRNA (adenine(1518)-N(6)/adenine(1519)-N(6))-dimethyltransferase RsmA	[GO:0000179]
gene-EL165_RS25030	16.6451	36.7556	2.20819	1.14287	6.28941	EL165_RS25030	NZ_LR134289.1	5457961	5458659	tRNA pseudouridine(55) synthase TruB	[GO:0006400] [GO:0004730]
gene-EL165_RS25035	2.77335	193.403	69.7362	6.12384	5.72774	EL165_RS25035	NZ_LR134289.1	5458769	5459491	23S rRNA pseudouridine(2604) synthase RluF	[GO:0001522] [GO:0003723] [GO:0009982]
gene-EL165_RS25075	39.7772	86.9874	2.18687	1.12886	8.60252	EL165_RS25075	NZ_LR134289.1	5467033	5468340	DEAD/DEAH box helicase	[GO:0005524]
gene-EL165_RS25080	25.8385	60.9878	2.36035	1.239	14.0103	EL165_RS25080	NZ_LR134289.1	5468744	5470534	30S ribosomal protein S1	[GO:0003676]
gene-EL165_RS25100	44.7251	30.2493	0.676338	-0.564183	0.956358	EL165_RS25100	NZ_LR134289.1	5475742	5476878	MFS transporter	[GO:0055085]
gene-EL165_RS25120	53.9824	1.6697	0.0309305	-5.01483	1.17319	EL165_RS25120	NZ_LR134289.1	5479011	5481749	T9SS type A sorting domain-containing protein	[GO:0046872]
gene-EL165_RS25225	50.6701	40.8137	0.805479	-0.312081	8.68534	EL165_RS25225	NZ_LR134289.1	5505311	5507758	primosomal protein N'	[GO:0006260] [GO:0003678] [GO:0003688] [GO:0016818] [GO:0005658]
gene-EL165_RS25230	2.46222	30.0687	12.212	3.61023	10.897	EL165_RS25230	NZ_LR134289.1	5507919	5509388	D-alanyl-D-alanine carboxypeptidase/D-alanyl-D-alanine-endopeptidase	[GO:0009252] [GO:0004175] [GO:0009002]
gene-EL165_RS25255	80.1412	44.5468	0.555854	-0.847222	8.16523	EL165_RS25255	NZ_LR134289.1	5513986	5515182	glycine C-acetyltransferase	[GO:0006567] [GO:0008890]
gene-EL165_RS25270	402.553	19.8183	0.0492315	-4.34427	4.65676	EL165_RS25270	NZ_LR134289.1	5516437	5517165	ABC transporter permease subunit	[GO:0055085]
gene-EL165_RS25345	1503.22	328.18	0.218318	-2.1955	1.76883	EL165_RS25345	NZ_LR134289.1	5530913	5531686	heme ABC transporter ATP-binding protein	[GO:0005524]
gene-EL165_RS25400	48.8785	11.7425	0.240239	-2.05746	7.76275	EL165_RS25400	NZ_LR134289.1	5540181	5540909	lipoyl(octanoyl) transferase LipB	[GO:0009249] [GO:0033819]
gene-EL165_RS25405	297.085	35.7369	0.120292	-3.05539	4.75144	EL165_RS25405	NZ_LR134289.1	5540941	5541675	tryptophan synthase subunit alpha	[GO:0000162] [GO:0004834]
gene-EL165_RS25430	92.8768	206.281	2.22102	1.15122	5.21695	EL165_RS25430	NZ_LR134289.1	5544714	5545487	indole-3-glycerol phosphate synthase TrpC	[GO:0006568] [GO:0004425]
gene-EL165_RS25435	92.2833	4.61393	0.0499975	-4.322	6.21655	EL165_RS25435	NZ_LR134289.1	5545680	5546666	anthranilate phosphoribosyltransferase	[GO:0000162] [GO:0004048]
gene-EL165_RS25465	365.728	27.0899	0.0740712	-3.75494	6.64827	EL165_RS25465	NZ_LR134289.1	5550745	5551119	c-type cytochrome	[GO:0020037]
gene-EL165_RS25470	30.798	128.774	4.18125	2.06393	6.31261	EL165_RS25470	NZ_LR134289.1	5551123	5552051	23S rRNA (adenine(1618)-N(6))-methyltransferase RlmF	[GO:0006364] [GO:0008988]
gene-EL165_RS25480	28.6723	472.867	16.4921	4.0437	4.52527	EL165_RS25480	NZ_LR134289.1	5554230	5558759	glutamate synthase large subunit	[GO:0006537] [GO:0006807] [GO:0003824] [GO:0015930] [GO:0016491]
gene-EL165_RS25505	1.1379	83.7975	73.6422	6.20246	10.2495	EL165_RS25505	NZ_LR134289.1	5563464	5565398	DNA topoisomerase (ATP-hydrolyzing) subunit B	[GO:0006265] [GO:0003918] [GO:0009330]
gene-EL165_RS25530	62.7205	40.1622	0.640336	-0.643099	5.93773	EL165_RS25530	NZ_LR134289.1	5571095	5571946	YegS/Rv2252/BmrU family lipid kinase	[GO:0008150] [GO:0001727] [GO:0005575]
gene-EL165_RS25540	0.922661	709.62	769.102	9.58703	7.99322	EL165_RS25540	NZ_LR134289.1	5573498	5575186	gamma-glutamyltransferase	[GO:0006750]
gene-EL165_RS25570	41.0478	147.166	3.58523	1.84207	7.43767	EL165_RS25570	NZ_LR134289.1	5580380	5581111	bifunctional demethylmenaquinone methyltransferase/2-methoxy-6-polyprenyl-1%2C4-benzoquinol methylase UbiE	[GO:0042372] [GO:0052624]
gene-EL165_RS25590	40.5865	499.982	12.3189	3.6228	8.97814	EL165_RS25590	NZ_LR134289.1	5582853	5584421	ribonuclease Y	[GO:0006402] [GO:0004521]
gene-EL165_RS25605	5.31038	20.7684	3.91091	1.9675	10.7436	EL165_RS25605	NZ_LR134289.1	5586175	5587110	putative sulfate exporter family transporter	[GO:0016021]
gene-EL165_RS25635	20.0755	58.4392	2.91097	1.5415	8.73503	EL165_RS25635	NZ_LR134289.1	5592209	5593285	glycine cleavage system aminomethyltransferase GcvT	[GO:0019464] [GO:0004047] [GO:0005737]
gene-EL165_RS25645	5.89733	23.9899	4.06793	2.02429	7.75045	EL165_RS25645	NZ_LR134289.1	5593768	5594277	isopentenyl-diphosphate Delta-isomerase	[GO:0008299] [GO:0004452]
gene-EL165_RS25660	17.1469	3.2473	0.189381	-2.40064	4.71657	EL165_RS25660	NZ_LR134289.1	5596139	5596516	large conductance mechanosensitive channel protein MscL	[GO:0006810] [GO:0008381]
gene-EL165_RS25700	8.68717	1.05897	0.1219	-3.03622	6.69292	EL165_RS25700	NZ_LR134289.1	5605328	5606176	prephenate dehydratase	[GO:0009094] [GO:0004664]
gene-EL165_RS25925	9.17543	3994.73	435.373	8.76611	3.4505	EL165_RS25925	NZ_LR134289.1	4409994	4411184	hypothetical protein	[GO:0006304]
