# Supplementary material for: Phenylacetic acid, an anti-vaginitis metabolite produced by the vaginal symbiotic bacterium Chryseobacterium gleum
Source: Sci Rep. 2024 May 28;14:12226. doi: 10.1038/s41598-024-62947-7 (PMC11133378; doi:10.1038/s41598-024-62947-7)
Supplement: Supplementary file 3 — Supplementary Information 3. [file 41598_2024_62947_MOESM3_ESM.xlsx]

## Sheet: Up@7pH7
Gene_ID	Chrom	Start	End	Strand	Gene_Symbol	Description	gene_biotype	Protein_ID	old_locus_tag	locus_tag	GO	C_gleum-pH-55-3_FPKM	C_gleum-pH-7-4_FPKM	C_gleum-pH-55-3/C_gleum-pH-7-4.fc	C_gleum-pH-55-3/C_gleum-pH-7-4.logCPM	C_gleum-pH-55-3/C_gleum-pH-7-4.raw.pval	C_gleum-pH-55-3/C_gleum-pH-7-4.bh.pval	C_gleum-pH-7-4.mean	C_gleum-pH-55-3.mean	N_C_gleum-pH-7-4	N_C_gleum-pH-55-3	C_gleum-pH-7-4_Read_Count	C_gleum-pH-55-3_Read_Count
Upregulalated in pH7
gene-EL165_RS02810	ERS950473SCcontig000001	622186	623348	+	.	2-isopropylmalate synthase	pseudogene	.	.	EL165_RS02810	[GO:0009098] [GO:0019752] [GO:0003852]	1.84401	42.6469	-19.5132	4.5994	1.27206e-22	5.81814e-21	5.55275	1.72946	5.55275	1.72946	126	8
gene-EL165_RS02815	ERS950473SCcontig000001	623379	624767	+	leuC	3-isopropylmalate dehydratase large subunit	protein_coding	WP_002979647.1	NCTC11432_00585	EL165_RS02815	[GO:0009098] [GO:0003861] [GO:0009316]	1.73697	62.0638	-30.1935	5.36687	2.93711e-35	2.89225e-33	6.33715	1.85022	6.33715	1.85022	219	9
gene-EL165_RS02820	ERS950473SCcontig000001	624783	625391	+	leuD	3-isopropylmalate dehydratase small subunit	protein_coding	WP_002979646.1	NCTC11432_00586	EL165_RS02820	[GO:0009098] [GO:0003861] [GO:0009316]	2.64111	65.9294	-20.9466	4.29275	2.37266e-20	9.55349e-19	5.25511	1.45261	5.25511	1.45261	102	6
gene-EL165_RS02825	ERS950473SCcontig000001	625372	626496	+	leuB	3-isopropylmalate dehydrogenase	protein_coding	WP_002979645.1	NCTC11432_00587	EL165_RS02825	[GO:0009098] [GO:0003862]	2.85944	78.3776	-23.2505	5.41349	3.05688e-33	2.71717e-31	6.36932	2.16159	6.36932	2.16159	224	12
gene-EL165_RS03835	ERS950473SCcontig000001	837590	838006	+	.	Rrf2 family transcriptional regulator	protein_coding	WP_002979365.1	NCTC11432_00793	EL165_RS03835	.	43.0716	151.036	-3.00337	5.29251	4.62549e-08	5.89147e-07	5.89085	4.35027	5.89085	4.35027	160	67
gene-EL165_RS03840	ERS950473SCcontig000001	838090	838803	+	.	phosphoadenylyl-sulfate reductase	protein_coding	WP_002979364.1	NCTC11432_00794	EL165_RS03840	[GO:0019379] [GO:0003824] [GO:0004604]	59.6969	283.926	-4.07651	6.8718	1.16988e-16	3.55567e-15	7.5605	5.55555	7.5605	5.55555	515	159
gene-EL165_RS03845	ERS950473SCcontig000001	838815	839723	+	cysD	sulfate adenylyltransferase subunit CysD	protein_coding	WP_041461482.1	NCTC11432_00795	EL165_RS03845	[GO:0019419] [GO:0004781]	51.6091	206.562	-3.43085	6.81438	2.79667e-13	6.4902e-12	7.45052	5.69107	7.45052	5.69107	477	175
gene-EL165_RS03850	ERS950473SCcontig000001	839831	841069	+	.	GTP-binding protein	protein_coding	WP_002979362.1	NCTC11432_00796	EL165_RS03850	[GO:0005525]	56.6869	230.337	-3.48368	7.41227	9.77753e-15	2.61716e-13	8.05169	6.26398	8.05169	6.26398	725	262
gene-EL165_RS03855	ERS950473SCcontig000001	841075	841905	+	.	serine O-acetyltransferase	protein_coding	WP_002979361.1	NCTC11432_00797	EL165_RS03855	.	66.4536	191.845	-2.47502	6.70041	5.81945e-08	7.34998e-07	7.21592	5.92215	7.21592	5.92215	405	206
gene-EL165_RS03860	ERS950473SCcontig000001	841933	842844	+	cysK	cysteine synthase A	protein_coding	WP_002979360.1	NCTC11432_00798	EL165_RS03860	[GO:0006535] [GO:0004124]	54.6727	133.802	-2.09819	6.38952	1.33893e-05	0.000103916	6.83324	5.77737	6.83324	5.77737	310	186
gene-EL165_RS11850	ERS950473SCcontig000001	2580453	2581025	-	.	OmpH family outer membrane protein	protein_coding	WP_002976808.1	NCTC11432_02451	EL165_RS11850	.	39.2986	92.7418	-2.02235	5.2173	0.00046987	0.00244053	5.65024	4.66212	5.65024	4.66212	135	84
gene-EL165_RS11855	ERS950473SCcontig000001	2581139	2582419	-	aceA	isocitrate lyase	protein_coding	WP_002976807.1	NCTC11432_02452	EL165_RS11855	[GO:0019752] [GO:0004451]	6.69658	337.711	-43.0695	7.679	1.4358e-72	4.50936e-70	8.64998	3.35954	8.64998	3.35954	1099	32
gene-EL165_RS11860	ERS950473SCcontig000001	2582534	2584108	-	aceB	malate synthase A	protein_coding	WP_002976804.1	NCTC11432_02453	EL165_RS11860	[GO:0006099] [GO:0004474]	2.89348	189.946	-55.8532	7.13917	3.20312e-68	8.38328e-66	8.11946	2.56598	8.11946	2.56598	760	17
gene-EL165_RS11865	ERS950473SCcontig000001	2584235	2585713	+	.	helix-turn-helix domain-containing protein	protein_coding	WP_002976803.1	NCTC11432_02454	EL165_RS11865	.	21.5691	66.0055	-2.62274	5.9722	1.18607e-07	1.41817e-06	6.51447	5.14776	6.51447	5.14776	248	119
gene-EL165_RS11870	ERS950473SCcontig000001	2586027	2586680	+	.	double zinc ribbon domain-containing protein	protein_coding	WP_002976801.1	NCTC11432_02455	EL165_RS11870	.	4.50887	19.2606	-3.6304	2.97271	0.00041851	0.00220646	3.66304	2.06507	3.66304	2.06507	32	11
gene-EL165_RS24635	ERS950473SCcontig000001	5353928	5354800	+	ilvE	branched-chain-amino-acid transaminase	protein_coding	WP_002980845.1	NCTC11432_05099	EL165_RS24635	[GO:0009082] [GO:0004084]	125.285	1650.3	-11.2941	9.50444	1.82272e-50	3.06673e-48	10.3831	6.89625	10.3831	6.89625	3660	408
gene-EL165_RS24640	ERS950473SCcontig000001	5354981	5356663	+	ilvD	dihydroxy-acid dehydratase	protein_coding	WP_002980833.1	NCTC11432_05100	EL165_RS24640	[GO:0009097] [GO:0009099] [GO:0004160]	90.7911	1302.77	-12.3041	10.1006	1.59605e-54	2.89193e-52	10.9886	7.3752	10.9886	7.3752	5570	570
gene-EL165_RS24645	ERS950473SCcontig000001	5356670	5358394	+	ilvB	biosynthetic-type acetolactate synthase large subunit	protein_coding	WP_002980831.1	NCTC11432_05101	EL165_RS24645	[GO:0009097] [GO:0009099] [GO:0003984] [GO:0005948]	70.0874	875.13	-10.7061	9.57826	7.31563e-49	1.18841e-46	10.4504	7.03965	10.4504	7.03965	3835	451
gene-EL165_RS24650	ERS950473SCcontig000001	5358405	5358686	+	.	hypothetical protein	protein_coding	WP_002980829.1	NCTC11432_05102	EL165_RS24650	.	46.58	591.852	-10.8696	6.40011	2.58132e-33	2.33858e-31	7.28163	3.92465	7.28163	3.92465	424	49
gene-EL165_RS24655	ERS950473SCcontig000001	5358734	5359780	+	ilvC	ketol-acid reductoisomerase	protein_coding	WP_002980826.1	NCTC11432_05103	EL165_RS24655	[GO:0009097] [GO:0009099] [GO:0004455]	85.2609	748.551	-7.52723	8.68386	4.58465e-36	4.9087e-34	9.50567	6.60593	9.50567	6.60593	1991	333
gene-EL165_RS24660	ERS950473SCcontig000001	5359791	5361053	+	ilvA	threonine ammonia-lyase IlvA	protein_coding	WP_002980825.1	NCTC11432_05104	EL165_RS24660	[GO:0006520] [GO:0004794]	49.2422	312.604	-5.44209	7.75872	3.46059e-25	1.8526e-23	8.51845	6.09096	8.51845	6.09096	1003	232

## Sheet: Down@pH5
Gene_ID	Chrom	Start	End	Strand	Gene_Symbol	Description	gene_biotype	Protein_ID	old_locus_tag	locus_tag	GO	C_gleum-pH-55-3_FPKM	C_gleum-pH-7-4_FPKM	C_gleum-pH-55-3/C_gleum-pH-7-4.fc	C_gleum-pH-55-3/C_gleum-pH-7-4.logCPM	C_gleum-pH-55-3/C_gleum-pH-7-4.raw.pval	C_gleum-pH-55-3/C_gleum-pH-7-4.bh.pval	C_gleum-pH-7-4.mean	C_gleum-pH-55-3.mean	N_C_gleum-pH-7-4	N_C_gleum-pH-55-3	C_gleum-pH-7-4_Read_Count	C_gleum-pH-55-3_Read_Count
Downregulalated in pH7
gene-EL165_RS00415	ERS950473SCcontig000001	101675	102361	+	.	GNAT family N-acetyltransferase	protein_coding	WP_002980303.1	NCTC11432_00087	EL165_RS00415	.	19.1202	2.8649	7.63462	3.16181	3.66497e-07	3.95408e-06	1.49724	3.92465	1.49724	3.92465	5	49
gene-EL165_RS00420	ERS950473SCcontig000001	102333	103529	+	argG	argininosuccinate synthase	protein_coding	WP_041461830.1	NCTC11432_00088	EL165_RS00420	[GO:0042450] [GO:0004055]	68.5299	10.1945	7.81348	5.6751	3.79025e-21	1.62326e-19	3.62091	6.48524	3.62091	6.48524	31	306
gene-EL165_RS00425	ERS950473SCcontig000001	103582	104547	+	argC	N-acetyl-gamma-glutamyl-phosphate reductase	protein_coding	WP_002980300.1	NCTC11432_00089	EL165_RS00425	[GO:0006592] [GO:0003942]	68.2669	11.0023	7.20901	5.38041	2.22536e-18	7.82362e-17	3.43887	6.17429	3.43887	6.17429	27	246
gene-EL165_RS00430	ERS950473SCcontig000001	104831	105976	+	.	aspartate aminotransferase family protein	protein_coding	WP_002980298.1	NCTC11432_00090	EL165_RS00430	.	56.6087	8.24372	7.97427	5.34127	3.93044e-19	1.45798e-17	3.28548	6.15097	3.28548	6.15097	24	242
gene-EL165_RS00435	ERS950473SCcontig000001	106307	107260	+	.	N-acetylornithine carbamoyltransferase	protein_coding	WP_002980296.1	NCTC11432_00091	EL165_RS00435	[GO:0042450] [GO:0016597] [GO:0043857]	67.4397	9.0776	8.62375	5.31809	9.72341e-20	3.81725e-18	3.17334	6.13917	3.17334	6.13917	22	240
gene-EL165_RS00440	ERS950473SCcontig000001	107298	108092	+	argB	acetylglutamate kinase	protein_coding	WP_002980294.1	NCTC11432_00092	EL165_RS00440	[GO:0006592] [GO:0003991]	20.5691	5.44656	4.36934	3.55591	7.34176e-06	6.04016e-05	2.325	4.22186	2.325	4.22186	11	61
gene-EL165_RS00445	ERS950473SCcontig000001	108067	109149	+	.	M20 family metallo-hydrolase	protein_coding	WP_002980292.1	NCTC11432_00093	EL165_RS00445	.	62.8721	11.631	6.2843	5.44984	5.69873e-17	1.76623e-15	3.66304	6.21983	3.66304	6.21983	32	254
gene-EL165_RS00450	ERS950473SCcontig000001	109410	110714	+	argH	argininosuccinate lyase	protein_coding	WP_002980288.1	NCTC11432_00094	EL165_RS00450	[GO:0042450] [GO:0004056]	77.4432	9.65241	9.32582	5.94458	1.06356e-25	5.9648e-24	3.66304	6.78324	3.66304	6.78324	32	377
gene-EL165_RS06085	ERS950473SCcontig000001	1342032	1344281	-	.	nitric-oxide reductase large subunit	protein_coding	WP_002978665.1	NCTC11432_01251	EL165_RS06085	.	780.747	6.998	129.725	9.90273	6.37159e-123	1.50083e-119	3.96201	10.8904	3.96201	10.8904	40	6553
gene-EL165_RS06090	ERS950473SCcontig000001	1344300	1345025	-	ric	iron-sulfur cluster repair di-iron protein	protein_coding	WP_002978664.1	NCTC11432_01252	EL165_RS06090	[GO:0030091] [GO:0005506]	1092.97	3.2532	384.644	8.75134	4.87543e-115	5.74203e-112	1.67248	9.74473	1.67248	9.74473	6	2960
gene-EL165_RS06095	ERS950473SCcontig000001	1345277	1345702	-	.	c-type cytochrome	protein_coding	WP_002978663.1	NCTC11432_01253	EL165_RS06095	[GO:0020037]	1366.16	12.0124	131.492	8.31286	1.16213e-95	6.08309e-93	2.52102	9.2981	2.52102	9.2981	13	2171
gene-EL165_RS06100	ERS950473SCcontig000001	1345722	1346285	-	.	SCO family protein	protein_coding	WP_002978662.1	NCTC11432_01254	EL165_RS06100	.	956.791	2.79176	388.864	8.19716	1.15141e-102	9.04049e-100	1.29773	9.18927	1.29773	9.18927	4	2013
gene-EL165_RS06105	ERS950473SCcontig000001	1346291	1347127	-	.	formylglycine-generating enzyme family protein	protein_coding	WP_002978660.1	NCTC11432_01255	EL165_RS06105	.	2531.8	26.8069	109.907	10.175	1.09677e-122	1.72229e-119	4.44509	11.1608	4.44509	11.1608	57	7905
gene-EL165_RS06110	ERS950473SCcontig000001	1347184	1348059	-	nirK	copper-containing nitrite reductase	pseudogene	.	NCTC11432_01256	EL165_RS06110	[GO:0006807] [GO:0050421]	6026.13	43.5877	161.013	11.4866	9.75771e-147	4.59686e-143	5.18454	12.4772	5.18454	12.4772	97	19692
gene-EL165_RS06115	ERS950473SCcontig000001	1348290	1348721	-	.	Rrf2 family transcriptional regulator	protein_coding	WP_002978656.1	NCTC11432_01257	EL165_RS06115	.	2206.01	356.278	7.21757	9.19742	1.26106e-35	1.32019e-33	7.16551	10.0087	7.16551	10.0087	391	3555
gene-EL165_RS06120	ERS950473SCcontig000001	1348800	1349756	-	.	PAS domain-containing protein	protein_coding	WP_002978654.1	NCTC11432_01258	EL165_RS06120	.	974.249	51.8269	21.8993	9.04368	3.5402e-68	8.77784e-66	5.55275	9.97714	5.55275	9.97714	126	3478
gene-EL165_RS09170	ERS950473SCcontig000001	2011732	2012625	-	.	urea transporter	protein_coding	WP_002977664.1	NCTC11432_01888	EL165_RS09170	.	10.1952	0.880621	12.8432	2.63233	3.93054e-06	3.44819e-05	0.790112	3.43872	0.790112	3.43872	2	34
gene-EL165_RS09175	ERS950473SCcontig000001	2012846	2013547	-	.	membrane protein	protein_coding	WP_002977660.1	NCTC11432_01889	EL165_RS09175	.	10.6924	1.12147	10.586	2.40522	4.67603e-05	0.000315359	0.790112	3.18684	0.790112	3.18684	2	28
gene-EL165_RS09180	ERS950473SCcontig000001	2013683	2014471	-	.	urease accessory protein UreD	protein_coding	WP_002977659.1	NCTC11432_01890	EL165_RS09180	[GO:0006807]	13.9303	1.49672	10.5012	2.89086	9.43926e-07	9.3225e-06	1.06613	3.68591	1.06613	3.68591	3	41
gene-EL165_RS09185	ERS950473SCcontig000001	2014472	2015110	-	ureG	urease accessory protein UreG	protein_coding	WP_002977658.1	NCTC11432_01891	EL165_RS09185	[GO:0019627] [GO:0016530] [GO:0046872]	4.19519	0.616021	7.24883	1.25205	0.0246349	0.0713308	0.448483	1.96164	0.448483	1.96164	1	10
gene-EL165_RS09195	ERS950473SCcontig000001	2015929	2016438	-	ureE	urease accessory protein UreE	protein_coding	WP_002977656.1	NCTC11432_01893	EL165_RS09195	.	18.9228	0.771838	25.8368	2.66272	2.70647e-07	3.02136e-06	0.448483	3.51377	0.448483	3.51377	1	36
gene-EL165_RS09200	ERS950473SCcontig000001	2016428	2017075	-	.	hypothetical protein	protein_coding	WP_002977655.1	NCTC11432_01894	EL165_RS09200	.	26.0626	0.607465	45.1396	3.37082	2.02376e-12	4.29456e-11	0.448483	4.26595	0.448483	4.26595	1	63
gene-EL165_RS09205	ERS950473SCcontig000001	2017189	2018910	-	ureC	urease subunit alpha	protein_coding	WP_002977654.1	NCTC11432_01895	EL165_RS09205	[GO:0019627] [GO:0009039] [GO:0016151]	39.3858	6.6292	6.90466	5.42725	7.23507e-18	2.38353e-16	3.53276	6.21422	3.53276	6.21422	29	253
gene-EL165_RS09210	ERS950473SCcontig000001	2018912	2019280	-	ureB	urease subunit beta	protein_coding	WP_002977653.1	NCTC11432_01896	EL165_RS09210	[GO:0043419] [GO:0009039] [GO:0035550]	18.1621	5.33384	3.90582	2.41868	0.00429585	0.0165883	1.49724	3.04223	1.49724	3.04223	5	25
gene-EL165_RS09215	ERS950473SCcontig000001	2019292	2019594	-	ureA	urease subunit gamma	protein_coding	WP_002977652.1	NCTC11432_01897	EL165_RS09215	[GO:0019627] [GO:0009039]	10.6167	3.8974	3.09869	1.59592	0.13207	0.263972	1.06613	2.16159	1.06613	2.16159	3	12
gene-EL165_RS14595	ERS950473SCcontig000001	3215039	3215749	-	.	HesA/MoeB/ThiF family protein	protein_coding	WP_002983836.1	NCTC11432_03025	EL165_RS14595	.	17.7207	2.7682	7.32389	3.11297	8.65672e-07	8.69549e-06	1.49724	3.86856	1.49724	3.86856	5	47
gene-EL165_RS14600	ERS950473SCcontig000001	3215891	3217009	-	thiH	2-iminoacetate synthase ThiH	protein_coding	WP_002983838.1	NCTC11432_03026	EL165_RS14600	[GO:0009228] [GO:0016829] [GO:1904047]	12.9365	1.40711	10.4577	3.25137	1.69207e-08	2.25817e-07	1.29773	4.056	1.29773	4.056	4	54
gene-EL165_RS14605	ERS950473SCcontig000001	3217016	3217792	-	.	thiazole synthase	protein_coding	WP_002983839.1	NCTC11432_03027	EL165_RS14605	.	7.59022	1.51984	5.6513	2.1876	0.00268218	0.0110646	1.06613	2.88149	1.06613	2.88149	3	22
gene-EL165_RS14610	ERS950473SCcontig000001	3217789	3218403	-	.	thiamine phosphate synthase	protein_coding	WP_002983841.1	NCTC11432_03028	EL165_RS14610	.	3.48712	0.640061	5.81899	1.05025	0.0757931	0.175719	0.448483	1.72946	0.448483	1.72946	1	8
gene-EL165_RS14615	ERS950473SCcontig000001	3218409	3219146	-	.	hydroxymethylpyrimidine/phosphomethylpyrimidine kinase	protein_coding	WP_002983843.1	NCTC11432_03029	EL165_RS14615	.	2.17945	1.60015	1.56713	1.06274	0.731885	0.874661	1.06613	1.45261	1.06613	1.45261	3	6
gene-EL165_RS14620	ERS950473SCcontig000001	3219122	3219709	-	.	thiamine phosphate synthase	protein_coding	WP_002983845.1	NCTC11432_03030	EL165_RS14620	.	6.38268	2.67781	2.7312	1.80664	0.11103	0.233272	1.29773	2.33716	1.29773	2.33716	4	14
gene-EL165_RS14625	ERS950473SCcontig000001	3219706	3221517	-	thiC	phosphomethylpyrimidine synthase ThiC	protein_coding	WP_002983846.1	NCTC11432_03031	EL165_RS14625	[GO:0009228] [GO:0051536]	10.6519	3.25859	3.79073	3.81579	1.05863e-05	8.43856e-05	2.69356	4.44919	2.69356	4.44919	15	72

## Sheet: Overall
Gene_ID	Chrom	Start	End	Strand	Gene_Symbol	Description	gene_biotype	Protein_ID	old_locus_tag	locus_tag	GO	C_gleum-pH-55-3_FPKM	C_gleum-pH-X-4_FPKM	C_gleum-pH-55-3/C_gleum-pH-X-4.fc	C_gleum-pH-55-3/C_gleum-pH-X-4.logCPM	C_gleum-pH-55-3/C_gleum-pH-X-4.raw.pval	C_gleum-pH-55-3/C_gleum-pH-X-4.bh.pval	C_gleum-pH-X-4.mean	C_gleum-pH-55-3.mean	N_C_gleum-pH-X-4	N_C_gleum-pH-55-3	C_gleum-pH-X-4_Read_Count	C_gleum-pH-55-3_Read_Count
gene-EL165_RS00415	ERS950473SCcontig000001	101675	102361	+	.	GNAT family N-acetyltransferase	protein_coding	WP_002980303.1	NCTC11432_00087	EL165_RS00415	.	19.1202	2.8649	7.63462	3.16181	3.66497e-07	3.95408e-06	1.49724	3.92465	1.49724	3.92465	5	49
gene-EL165_RS00420	ERS950473SCcontig000001	102333	103529	+	argG	argininosuccinate synthase	protein_coding	WP_041461830.1	NCTC11432_00088	EL165_RS00420	[GO:0042450] [GO:0004055]	68.5299	10.1945	7.81348	5.6751	3.79025e-21	1.62326e-19	3.62091	6.48524	3.62091	6.48524	31	306
gene-EL165_RS00425	ERS950473SCcontig000001	103582	104547	+	argC	N-acetyl-gamma-glutamyl-phosphate reductase	protein_coding	WP_002980300.1	NCTC11432_00089	EL165_RS00425	[GO:0006592] [GO:0003942]	68.2669	11.0023	7.20901	5.38041	2.22536e-18	7.82362e-17	3.43887	6.17429	3.43887	6.17429	27	246
gene-EL165_RS00430	ERS950473SCcontig000001	104831	105976	+	.	aspartate aminotransferase family protein	protein_coding	WP_002980298.1	NCTC11432_00090	EL165_RS00430	.	56.6087	8.24372	7.97427	5.34127	3.93044e-19	1.45798e-17	3.28548	6.15097	3.28548	6.15097	24	242
gene-EL165_RS00435	ERS950473SCcontig000001	106307	107260	+	.	N-acetylornithine carbamoyltransferase	protein_coding	WP_002980296.1	NCTC11432_00091	EL165_RS00435	[GO:0042450] [GO:0016597] [GO:0043857]	67.4397	9.0776	8.62375	5.31809	9.72341e-20	3.81725e-18	3.17334	6.13917	3.17334	6.13917	22	240
gene-EL165_RS00440	ERS950473SCcontig000001	107298	108092	+	argB	acetylglutamate kinase	protein_coding	WP_002980294.1	NCTC11432_00092	EL165_RS00440	[GO:0006592] [GO:0003991]	20.5691	5.44656	4.36934	3.55591	7.34176e-06	6.04016e-05	2.325	4.22186	2.325	4.22186	11	61
gene-EL165_RS00445	ERS950473SCcontig000001	108067	109149	+	.	M20 family metallo-hydrolase	protein_coding	WP_002980292.1	NCTC11432_00093	EL165_RS00445	.	62.8721	11.631	6.2843	5.44984	5.69873e-17	1.76623e-15	3.66304	6.21983	3.66304	6.21983	32	254
gene-EL165_RS00450	ERS950473SCcontig000001	109410	110714	+	argH	argininosuccinate lyase	protein_coding	WP_002980288.1	NCTC11432_00094	EL165_RS00450	[GO:0042450] [GO:0004056]	77.4432	9.65241	9.32582	5.94458	1.06356e-25	5.9648e-24	3.66304	6.78324	3.66304	6.78324	32	377
gene-EL165_RS02235	ERS950473SCcontig000001	497764	498219	+	.	hypothetical protein	protein_coding	WP_002979799.1	NCTC11432_00464	EL165_RS02235	.	176.364	85.4608	2.40457	5.96337	1.70624e-06	1.59484e-05	5.21319	6.457	5.21319	6.457	99	300
gene-EL165_RS02240	ERS950473SCcontig000001	498221	499408	+	.	efflux RND transporter periplasmic adaptor subunit	protein_coding	WP_002979798.1	NCTC11432_00465	EL165_RS02240	[GO:0006810] [GO:0005215]	584.886	241.55	2.82292	8.99179	4.97301e-12	1.00824e-10	8.0596	9.55343	8.0596	9.55343	729	2592
gene-EL165_RS02245	ERS950473SCcontig000001	499408	502554	+	.	efflux RND transporter permease subunit	protein_coding	WP_002979797.1	NCTC11432_00466	EL165_RS02245	[GO:0006810] [GO:0015562] [GO:0016021]	356.578	114.076	3.64418	9.59481	5.37e-18	1.79419e-16	8.38163	10.2442	8.38163	10.2442	912	4186
gene-EL165_RS02250	ERS950473SCcontig000001	502646	504061	+	.	efflux transporter outer membrane subunit	protein_coding	WP_002979796.1	NCTC11432_00467	EL165_RS02250	[GO:0006810] [GO:0015288] [GO:0009279]	251.413	73.946	3.96292	7.91769	5.82481e-18	1.93244e-16	6.61449	8.59045	6.61449	8.59045	266	1328
gene-EL165_RS02810	ERS950473SCcontig000001	622186	623348	+	.	2-isopropylmalate synthase	pseudogene	.	.	EL165_RS02810	[GO:0009098] [GO:0019752] [GO:0003852]	1.84401	42.6469	-19.5132	4.5994	1.27206e-22	5.81814e-21	5.55275	1.72946	5.55275	1.72946	126	8
gene-EL165_RS02815	ERS950473SCcontig000001	623379	624767	+	leuC	3-isopropylmalate dehydratase large subunit	protein_coding	WP_002979647.1	NCTC11432_00585	EL165_RS02815	[GO:0009098] [GO:0003861] [GO:0009316]	1.73697	62.0638	-30.1935	5.36687	2.93711e-35	2.89225e-33	6.33715	1.85022	6.33715	1.85022	219	9
gene-EL165_RS02820	ERS950473SCcontig000001	624783	625391	+	leuD	3-isopropylmalate dehydratase small subunit	protein_coding	WP_002979646.1	NCTC11432_00586	EL165_RS02820	[GO:0009098] [GO:0003861] [GO:0009316]	2.64111	65.9294	-20.9466	4.29275	2.37266e-20	9.55349e-19	5.25511	1.45261	5.25511	1.45261	102	6
gene-EL165_RS02825	ERS950473SCcontig000001	625372	626496	+	leuB	3-isopropylmalate dehydrogenase	protein_coding	WP_002979645.1	NCTC11432_00587	EL165_RS02825	[GO:0009098] [GO:0003862]	2.85944	78.3776	-23.2505	5.41349	3.05688e-33	2.71717e-31	6.36932	2.16159	6.36932	2.16159	224	12
gene-EL165_RS03835	ERS950473SCcontig000001	837590	838006	+	.	Rrf2 family transcriptional regulator	protein_coding	WP_002979365.1	NCTC11432_00793	EL165_RS03835	.	43.0716	151.036	-3.00337	5.29251	4.62549e-08	5.89147e-07	5.89085	4.35027	5.89085	4.35027	160	67
gene-EL165_RS03840	ERS950473SCcontig000001	838090	838803	+	.	phosphoadenylyl-sulfate reductase	protein_coding	WP_002979364.1	NCTC11432_00794	EL165_RS03840	[GO:0019379] [GO:0003824] [GO:0004604]	59.6969	283.926	-4.07651	6.8718	1.16988e-16	3.55567e-15	7.5605	5.55555	7.5605	5.55555	515	159
gene-EL165_RS03845	ERS950473SCcontig000001	838815	839723	+	cysD	sulfate adenylyltransferase subunit CysD	protein_coding	WP_041461482.1	NCTC11432_00795	EL165_RS03845	[GO:0019419] [GO:0004781]	51.6091	206.562	-3.43085	6.81438	2.79667e-13	6.4902e-12	7.45052	5.69107	7.45052	5.69107	477	175
gene-EL165_RS03850	ERS950473SCcontig000001	839831	841069	+	.	GTP-binding protein	protein_coding	WP_002979362.1	NCTC11432_00796	EL165_RS03850	[GO:0005525]	56.6869	230.337	-3.48368	7.41227	9.77753e-15	2.61716e-13	8.05169	6.26398	8.05169	6.26398	725	262
gene-EL165_RS03855	ERS950473SCcontig000001	841075	841905	+	.	serine O-acetyltransferase	protein_coding	WP_002979361.1	NCTC11432_00797	EL165_RS03855	.	66.4536	191.845	-2.47502	6.70041	5.81945e-08	7.34998e-07	7.21592	5.92215	7.21592	5.92215	405	206
gene-EL165_RS03860	ERS950473SCcontig000001	841933	842844	+	cysK	cysteine synthase A	protein_coding	WP_002979360.1	NCTC11432_00798	EL165_RS03860	[GO:0006535] [GO:0004124]	54.6727	133.802	-2.09819	6.38952	1.33893e-05	0.000103916	6.83324	5.77737	6.83324	5.77737	310	186
gene-EL165_RS04965	ERS950473SCcontig000001	1067544	1070732	-	.	efflux RND transporter permease subunit	protein_coding	WP_002979021.1	NCTC11432_01025	EL165_RS04965	.	248.738	693.093	-2.38978	10.5041	2.05678e-09	3.16649e-08	11.0002	9.74424	11.0002	9.74424	5615	2959
gene-EL165_RS04970	ERS950473SCcontig000001	1070740	1071801	-	.	efflux RND transporter periplasmic adaptor subunit	protein_coding	WP_002979019.1	NCTC11432_01026	EL165_RS04970	[GO:0006810] [GO:0005215]	357.683	1020.05	-2.44579	9.46586	1.21236e-09	1.92305e-08	9.97211	8.6838	9.97211	8.6838	2752	1417
gene-EL165_RS04975	ERS950473SCcontig000001	1071808	1073175	-	.	TolC family protein	protein_coding	WP_002979016.1	NCTC11432_01027	EL165_RS04975	.	336.071	1107.82	-2.82709	9.8924	1.5925e-12	3.41011e-11	10.4561	8.95856	10.4561	8.95856	3850	1715
gene-EL165_RS04980	ERS950473SCcontig000001	1073264	1073857	-	.	TetR/AcrR family transcriptional regulator	protein_coding	WP_002979014.1	NCTC11432_01028	EL165_RS04980	.	126.816	472.498	-3.19449	7.41721	4.41555e-13	1.00008e-11	8.0277	6.36371	8.0277	6.36371	713	281
gene-EL165_RS06010	ERS950473SCcontig000001	1329524	1331011	+	.	MFS transporter	protein_coding	WP_002978679.1	NCTC11432_01236	EL165_RS06010	[GO:0055085]	663.156	159.518	4.8464	9.33068	9.58752e-25	4.90944e-23	7.78697	10.0589	7.78697	10.0589	603	3681
gene-EL165_RS06015	ERS950473SCcontig000001	1331041	1332372	+	.	MFS transporter	protein_coding	WP_002978678.1	NCTC11432_01237	EL165_RS06015	[GO:0055085]	716.269	109.639	7.6151	9.18988	3.79101e-37	4.25225e-35	7.09031	10.0103	7.09031	10.0103	371	3559
gene-EL165_RS06020	ERS950473SCcontig000001	1332412	1332876	+	.	hypothetical protein	protein_coding	WP_002978677.1	NCTC11432_01238	EL165_RS06020	.	309.581	49.9454	7.21532	6.48633	4.55326e-25	2.41016e-23	4.4926	7.28969	4.4926	7.28969	59	537
gene-EL165_RS06025	ERS950473SCcontig000001	1332884	1333669	+	.	alginate export family protein	protein_coding	WP_126358592.1	NCTC11432_01239	EL165_RS06025	.	96.5198	14.5235	7.72294	5.56663	3.34559e-20	1.33569e-18	3.53276	6.37382	3.53276	6.37382	29	283
gene-EL165_RS06030	ERS950473SCcontig000001	1333708	1334169	+	.	hypothetical protein	protein_coding	WP_126358593.1	NCTC11432_01240	EL165_RS06030	.	174.653	25.5609	7.94112	5.64931	3.5435e-21	1.53151e-19	3.57751	6.46174	3.57751	6.46174	30	301
gene-EL165_RS06085	ERS950473SCcontig000001	1342032	1344281	-	.	nitric-oxide reductase large subunit	protein_coding	WP_002978665.1	NCTC11432_01251	EL165_RS06085	.	780.747	6.998	129.725	9.90273	6.37159e-123	1.50083e-119	3.96201	10.8904	3.96201	10.8904	40	6553
gene-EL165_RS06090	ERS950473SCcontig000001	1344300	1345025	-	ric	iron-sulfur cluster repair di-iron protein	protein_coding	WP_002978664.1	NCTC11432_01252	EL165_RS06090	[GO:0030091] [GO:0005506]	1092.97	3.2532	384.644	8.75134	4.87543e-115	5.74203e-112	1.67248	9.74473	1.67248	9.74473	6	2960
gene-EL165_RS06095	ERS950473SCcontig000001	1345277	1345702	-	.	c-type cytochrome	protein_coding	WP_002978663.1	NCTC11432_01253	EL165_RS06095	[GO:0020037]	1366.16	12.0124	131.492	8.31286	1.16213e-95	6.08309e-93	2.52102	9.2981	2.52102	9.2981	13	2171
gene-EL165_RS06100	ERS950473SCcontig000001	1345722	1346285	-	.	SCO family protein	protein_coding	WP_002978662.1	NCTC11432_01254	EL165_RS06100	.	956.791	2.79176	388.864	8.19716	1.15141e-102	9.04049e-100	1.29773	9.18927	1.29773	9.18927	4	2013
gene-EL165_RS06105	ERS950473SCcontig000001	1346291	1347127	-	.	formylglycine-generating enzyme family protein	protein_coding	WP_002978660.1	NCTC11432_01255	EL165_RS06105	.	2531.8	26.8069	109.907	10.175	1.09677e-122	1.72229e-119	4.44509	11.1608	4.44509	11.1608	57	7905
gene-EL165_RS06110	ERS950473SCcontig000001	1347184	1348059	-	nirK	copper-containing nitrite reductase	pseudogene	.	NCTC11432_01256	EL165_RS06110	[GO:0006807] [GO:0050421]	6026.13	43.5877	161.013	11.4866	9.75771e-147	4.59686e-143	5.18454	12.4772	5.18454	12.4772	97	19692
gene-EL165_RS06115	ERS950473SCcontig000001	1348290	1348721	-	.	Rrf2 family transcriptional regulator	protein_coding	WP_002978656.1	NCTC11432_01257	EL165_RS06115	.	2206.01	356.278	7.21757	9.19742	1.26106e-35	1.32019e-33	7.16551	10.0087	7.16551	10.0087	391	3555
gene-EL165_RS06120	ERS950473SCcontig000001	1348800	1349756	-	.	PAS domain-containing protein	protein_coding	WP_002978654.1	NCTC11432_01258	EL165_RS06120	.	974.249	51.8269	21.8993	9.04368	3.5402e-68	8.77784e-66	5.55275	9.97714	5.55275	9.97714	126	3478
gene-EL165_RS06475	ERS950473SCcontig000001	1424268	1425548	-	aceA	isocitrate lyase	protein_coding	WP_002978557.1	NCTC11432_01334	EL165_RS06475	[GO:0019752] [GO:0004451]	1.25561	53.4683	-35.7165	5.02871	1.55344e-31	1.21971e-29	6.00991	1.45261	6.00991	1.45261	174	6
gene-EL165_RS06480	ERS950473SCcontig000001	1425673	1427247	-	aceB	malate synthase A	protein_coding	WP_002978556.1	NCTC11432_01335	EL165_RS06480	[GO:0006099] [GO:0004474]	0.851024	39.7386	-38.9903	4.89582	1.7853e-30	1.35654e-28	5.88196	1.29132	5.88196	1.29132	159	5
gene-EL165_RS08510	ERS950473SCcontig000001	1837571	1838656	+	.	efflux RND transporter periplasmic adaptor subunit	protein_coding	WP_002977846.1	NCTC11432_01749	EL165_RS08510	[GO:0006810] [GO:0005215]	116.017	5.07452	26.4554	6.16709	1.69267e-41	2.41641e-39	2.60986	7.09874	2.60986	7.09874	14	470
gene-EL165_RS08515	ERS950473SCcontig000001	1838672	1841833	+	.	efflux RND transporter permease subunit	protein_coding	WP_002977844.1	NCTC11432_01750	EL165_RS08515	[GO:0006810] [GO:0015562] [GO:0016021]	82.9991	2.73878	35.1623	7.20009	3.18911e-59	7.51195e-57	3.17334	8.15191	3.17334	8.15191	22	979
gene-EL165_RS08520	ERS950473SCcontig000001	1841823	1843295	+	.	TolC family protein	protein_coding	WP_198418467.1	NCTC11432_01751	EL165_RS08520	.	84.0798	1.87065	51.6057	6.11781	6.54748e-47	9.95005e-45	1.82873	7.07416	1.82873	7.07416	7	462
gene-EL165_RS09170	ERS950473SCcontig000001	2011732	2012625	-	.	urea transporter	protein_coding	WP_002977664.1	NCTC11432_01888	EL165_RS09170	.	10.1952	0.880621	12.8432	2.63233	3.93054e-06	3.44819e-05	0.790112	3.43872	0.790112	3.43872	2	34
gene-EL165_RS09175	ERS950473SCcontig000001	2012846	2013547	-	.	membrane protein	protein_coding	WP_002977660.1	NCTC11432_01889	EL165_RS09175	.	10.6924	1.12147	10.586	2.40522	4.67603e-05	0.000315359	0.790112	3.18684	0.790112	3.18684	2	28
gene-EL165_RS09180	ERS950473SCcontig000001	2013683	2014471	-	.	urease accessory protein UreD	protein_coding	WP_002977659.1	NCTC11432_01890	EL165_RS09180	[GO:0006807]	13.9303	1.49672	10.5012	2.89086	9.43926e-07	9.3225e-06	1.06613	3.68591	1.06613	3.68591	3	41
gene-EL165_RS09185	ERS950473SCcontig000001	2014472	2015110	-	ureG	urease accessory protein UreG	protein_coding	WP_002977658.1	NCTC11432_01891	EL165_RS09185	[GO:0019627] [GO:0016530] [GO:0046872]	4.19519	0.616021	7.24883	1.25205	0.0246349	0.0713308	0.448483	1.96164	0.448483	1.96164	1	10
gene-EL165_RS09195	ERS950473SCcontig000001	2015929	2016438	-	ureE	urease accessory protein UreE	protein_coding	WP_002977656.1	NCTC11432_01893	EL165_RS09195	.	18.9228	0.771838	25.8368	2.66272	2.70647e-07	3.02136e-06	0.448483	3.51377	0.448483	3.51377	1	36
gene-EL165_RS09200	ERS950473SCcontig000001	2016428	2017075	-	.	hypothetical protein	protein_coding	WP_002977655.1	NCTC11432_01894	EL165_RS09200	.	26.0626	0.607465	45.1396	3.37082	2.02376e-12	4.29456e-11	0.448483	4.26595	0.448483	4.26595	1	63
gene-EL165_RS09205	ERS950473SCcontig000001	2017189	2018910	-	ureC	urease subunit alpha	protein_coding	WP_002977654.1	NCTC11432_01895	EL165_RS09205	[GO:0019627] [GO:0009039] [GO:0016151]	39.3858	6.6292	6.90466	5.42725	7.23507e-18	2.38353e-16	3.53276	6.21422	3.53276	6.21422	29	253
gene-EL165_RS09210	ERS950473SCcontig000001	2018912	2019280	-	ureB	urease subunit beta	protein_coding	WP_002977653.1	NCTC11432_01896	EL165_RS09210	[GO:0043419] [GO:0009039] [GO:0035550]	18.1621	5.33384	3.90582	2.41868	0.00429585	0.0165883	1.49724	3.04223	1.49724	3.04223	5	25
gene-EL165_RS09215	ERS950473SCcontig000001	2019292	2019594	-	ureA	urease subunit gamma	protein_coding	WP_002977652.1	NCTC11432_01897	EL165_RS09215	[GO:0019627] [GO:0009039]	10.6167	3.8974	3.09869	1.59592	0.13207	0.263972	1.06613	2.16159	1.06613	2.16159	3	12
gene-EL165_RS11850	ERS950473SCcontig000001	2580453	2581025	-	.	OmpH family outer membrane protein	protein_coding	WP_002976808.1	NCTC11432_02451	EL165_RS11850	.	39.2986	92.7418	-2.02235	5.2173	0.00046987	0.00244053	5.65024	4.66212	5.65024	4.66212	135	84
gene-EL165_RS11855	ERS950473SCcontig000001	2581139	2582419	-	aceA	isocitrate lyase	protein_coding	WP_002976807.1	NCTC11432_02452	EL165_RS11855	[GO:0019752] [GO:0004451]	6.69658	337.711	-43.0695	7.679	1.4358e-72	4.50936e-70	8.64998	3.35954	8.64998	3.35954	1099	32
gene-EL165_RS11860	ERS950473SCcontig000001	2582534	2584108	-	aceB	malate synthase A	protein_coding	WP_002976804.1	NCTC11432_02453	EL165_RS11860	[GO:0006099] [GO:0004474]	2.89348	189.946	-55.8532	7.13917	3.20312e-68	8.38328e-66	8.11946	2.56598	8.11946	2.56598	760	17
gene-EL165_RS11865	ERS950473SCcontig000001	2584235	2585713	+	.	helix-turn-helix domain-containing protein	protein_coding	WP_002976803.1	NCTC11432_02454	EL165_RS11865	.	21.5691	66.0055	-2.62274	5.9722	1.18607e-07	1.41817e-06	6.51447	5.14776	6.51447	5.14776	248	119
gene-EL165_RS11870	ERS950473SCcontig000001	2586027	2586680	+	.	double zinc ribbon domain-containing protein	protein_coding	WP_002976801.1	NCTC11432_02455	EL165_RS11870	.	4.50887	19.2606	-3.6304	2.97271	0.00041851	0.00220646	3.66304	2.06507	3.66304	2.06507	32	11
gene-EL165_RS13180	ERS950473SCcontig000001	2894073	2897171	-	.	CusA/CzcA family heavy metal efflux RND transporter	protein_coding	WP_002976404.1	NCTC11432_02737	EL165_RS13180	[GO:0051139] [GO:0016021]	16.9546	42.425	-2.14532	6.48626	6.14716e-06	5.17646e-05	6.93991	5.85157	6.93991	5.85157	334	196
gene-EL165_RS13185	ERS950473SCcontig000001	2897240	2898325	-	.	efflux RND transporter periplasmic adaptor subunit	protein_coding	WP_002976402.1	NCTC11432_02738	EL165_RS13185	[GO:0006810] [GO:0005215]	18.7601	58.3569	-2.6649	5.34716	7.09853e-07	7.28517e-06	5.89969	4.52371	5.89969	4.52371	161	76
gene-EL165_RS13190	ERS950473SCcontig000001	2898330	2899571	-	.	TolC family protein	protein_coding	WP_002976400.1	NCTC11432_02739	EL165_RS13190	[GO:0055085]	14.4612	43.4206	-2.57193	5.13107	5.47514e-06	4.64746e-05	5.67103	4.35027	5.67103	4.35027	137	67
gene-EL165_RS14595	ERS950473SCcontig000001	3215039	3215749	-	.	HesA/MoeB/ThiF family protein	protein_coding	WP_002983836.1	NCTC11432_03025	EL165_RS14595	.	17.7207	2.7682	7.32389	3.11297	8.65672e-07	8.69549e-06	1.49724	3.86856	1.49724	3.86856	5	47
gene-EL165_RS14600	ERS950473SCcontig000001	3215891	3217009	-	thiH	2-iminoacetate synthase ThiH	protein_coding	WP_002983838.1	NCTC11432_03026	EL165_RS14600	[GO:0009228] [GO:0016829] [GO:1904047]	12.9365	1.40711	10.4577	3.25137	1.69207e-08	2.25817e-07	1.29773	4.056	1.29773	4.056	4	54
gene-EL165_RS14605	ERS950473SCcontig000001	3217016	3217792	-	.	thiazole synthase	protein_coding	WP_002983839.1	NCTC11432_03027	EL165_RS14605	.	7.59022	1.51984	5.6513	2.1876	0.00268218	0.0110646	1.06613	2.88149	1.06613	2.88149	3	22
gene-EL165_RS14610	ERS950473SCcontig000001	3217789	3218403	-	.	thiamine phosphate synthase	protein_coding	WP_002983841.1	NCTC11432_03028	EL165_RS14610	.	3.48712	0.640061	5.81899	1.05025	0.0757931	0.175719	0.448483	1.72946	0.448483	1.72946	1	8
gene-EL165_RS14615	ERS950473SCcontig000001	3218409	3219146	-	.	hydroxymethylpyrimidine/phosphomethylpyrimidine kinase	protein_coding	WP_002983843.1	NCTC11432_03029	EL165_RS14615	.	2.17945	1.60015	1.56713	1.06274	0.731885	0.874661	1.06613	1.45261	1.06613	1.45261	3	6
gene-EL165_RS14620	ERS950473SCcontig000001	3219122	3219709	-	.	thiamine phosphate synthase	protein_coding	WP_002983845.1	NCTC11432_03030	EL165_RS14620	.	6.38268	2.67781	2.7312	1.80664	0.11103	0.233272	1.29773	2.33716	1.29773	2.33716	4	14
gene-EL165_RS14625	ERS950473SCcontig000001	3219706	3221517	-	thiC	phosphomethylpyrimidine synthase ThiC	protein_coding	WP_002983846.1	NCTC11432_03031	EL165_RS14625	[GO:0009228] [GO:0051536]	10.6519	3.25859	3.79073	3.81579	1.05863e-05	8.43856e-05	2.69356	4.44919	2.69356	4.44919	15	72
gene-EL165_RS16535	ERS950473SCcontig000001	3626847	3627665	-	.	universal stress protein	protein_coding	WP_002982250.1	NCTC11432_03420	EL165_RS16535	.	13.7473	104.778	-6.51861	5.52311	9.57277e-19	3.45808e-17	6.33063	3.718	6.33063	3.718	218	42
gene-EL165_RS16540	ERS950473SCcontig000001	3627894	3629012	+	.	sensor histidine kinase	protein_coding	WP_002982255.1	NCTC11432_03422	EL165_RS16540	.	17.2486	95.3313	-4.73304	5.90765	5.14504e-16	1.47794e-14	6.64108	4.44919	6.64108	4.44919	271	72
gene-EL165_RS16545	ERS950473SCcontig000001	3629009	3629773	+	.	LytTR family DNA-binding domain-containing protein	protein_coding	WP_002982257.1	NCTC11432_03423	EL165_RS16545	.	37.8456	116.805	-2.64496	5.84194	1.37134e-07	1.6151e-06	6.38828	5.01197	6.38828	5.01197	227	108
gene-EL165_RS16550	ERS950473SCcontig000001	3630040	3631158	+	.	efflux RND transporter periplasmic adaptor subunit	protein_coding	WP_002982259.1	NCTC11432_03424	EL165_RS16550	[GO:0006810] [GO:0005215]	9.82214	42.2131	-3.67697	4.81307	6.59649e-09	9.53254e-08	5.4839	3.68591	5.4839	3.68591	120	41
gene-EL165_RS16555	ERS950473SCcontig000001	3631188	3634346	+	.	efflux RND transporter permease subunit	protein_coding	WP_002982261.1	NCTC11432_03425	EL165_RS16555	.	10.6924	42.616	-3.41572	6.33722	3.21227e-12	6.63729e-11	6.97378	5.22796	6.97378	5.22796	342	126
gene-EL165_RS16560	ERS950473SCcontig000001	3634333	3635748	+	.	TolC family protein	protein_coding	WP_002982263.1	NCTC11432_03426	EL165_RS16560	.	9.84448	25.0193	-2.17659	4.60668	0.000696347	0.0034751	5.07957	4.00489	5.07957	4.00489	90	52
gene-EL165_RS20580	ERS950473SCcontig000001	4501434	4502519	+	.	efflux RND transporter periplasmic adaptor subunit	protein_coding	WP_002984695.1	NCTC11432_04256	EL165_RS20580	[GO:0006810] [GO:0005215]	43.1977	17.0359	2.95188	5.12307	3.82793e-07	4.10783e-06	4.18082	5.69107	4.18082	5.69107	47	175
gene-EL165_RS20585	ERS950473SCcontig000001	4502541	4505732	+	.	efflux RND transporter permease subunit	protein_coding	WP_002984692.1	NCTC11432_04257	EL165_RS20585	.	47.1983	7.76916	7.07254	6.55464	3.28106e-25	1.77667e-23	4.58316	7.35493	4.58316	7.35493	63	562
gene-EL165_RS20590	ERS950473SCcontig000001	4505704	4507161	+	.	efflux transporter outer membrane subunit	protein_coding	WP_002984690.1	NCTC11432_04258	EL165_RS20590	[GO:0006810] [GO:0015288] [GO:0009279]	35.4856	2.96983	13.8027	4.95909	1.38661e-21	6.16257e-20	2.325	5.82971	2.325	5.82971	11	193
gene-EL165_RS22175	ERS950473SCcontig000001	4825940	4826707	-	.	metallophosphatase family protein	protein_coding	WP_002981545.1	NCTC11432_04591	EL165_RS22175	.	50.9617	11.2761	5.24807	4.71056	2.26535e-11	4.30325e-10	3.17334	5.43522	3.17334	5.43522	22	146
gene-EL165_RS22180	ERS950473SCcontig000001	4826732	4827175	-	.	universal stress protein	protein_coding	WP_002981543.1	NCTC11432_04592	EL165_RS22180	.	50.7164	13.2986	4.4213	3.98689	3.68539e-07	3.9639e-06	2.69356	4.66212	2.69356	4.66212	15	84
gene-EL165_RS22185	ERS950473SCcontig000001	4827183	4827554	-	crcB	fluoride efflux transporter CrcB	protein_coding	WP_002981541.1	NCTC11432_04593	EL165_RS22185	[GO:1903424] [GO:1903425] [GO:0016021]	65.5769	19.047	3.99582	4.12181	5.15377e-07	5.38346e-06	2.91894	4.7732	2.91894	4.7732	18	91
gene-EL165_RS22190	ERS950473SCcontig000001	4827567	4827929	-	.	DUF190 domain-containing protein	protein_coding	WP_002981539.1	NCTC11432_04594	EL165_RS22190	.	28.0627	11.9284	2.72564	3.05796	0.00759456	0.0269413	2.325	3.58511	2.325	3.58511	11	38
gene-EL165_RS22195	ERS950473SCcontig000001	4827967	4829349	-	.	voltage-gated chloride channel family protein	protein_coding	WP_126358693.1	NCTC11432_04595	EL165_RS22195	.	121.922	34.7244	4.09098	6.83748	3.35532e-16	9.75735e-15	5.50722	7.51648	5.50722	7.51648	122	629
gene-EL165_RS22200	ERS950473SCcontig000001	4829355	4829912	-	.	inorganic diphosphatase	protein_coding	WP_002981536.1	NCTC11432_04596	EL165_RS22200	.	138.84	43.0321	3.75686	5.75437	1.13286e-11	2.21448e-10	4.53859	6.40373	4.53859	6.40373	61	289
gene-EL165_RS22205	ERS950473SCcontig000001	4829920	4831203	-	eno	phosphopyruvate hydratase	protein_coding	WP_002981534.1	NCTC11432_04597	EL165_RS22205	[GO:0006096] [GO:0004634]	178.089	79.402	2.61438	7.42338	1.85949e-09	2.8816e-08	6.57641	7.95389	6.57641	7.95389	259	853
gene-EL165_RS22210	ERS950473SCcontig000001	4831245	4831691	-	.	universal stress protein	protein_coding	WP_002981531.1	NCTC11432_04598	EL165_RS22210	.	106.749	50.1954	2.47672	5.21208	1.01533e-05	8.1209e-05	4.44509	5.71512	4.44509	5.71512	57	178
gene-EL165_RS22215	ERS950473SCcontig000001	4831743	4832186	-	.	universal stress protein	protein_coding	WP_002981529.1	NCTC11432_04599	EL165_RS22215	.	228.224	132.986	2.00021	6.37394	5.92256e-05	0.000391321	5.79936	6.78703	5.79936	6.78703	150	378
gene-EL165_RS22220	ERS950473SCcontig000001	4832548	4833138	-	.	hypothetical protein	protein_coding	WP_126358694.1	NCTC11432_04600	EL165_RS22220	.	7.71106	2.66421	3.31069	1.98526	0.0516117	0.129213	1.29773	2.56598	1.29773	2.56598	4	17
gene-EL165_RS22250	ERS950473SCcontig000001	4839254	4842376	-	.	efflux RND transporter permease subunit	protein_coding	WP_002981519.1	NCTC11432_04606	EL165_RS22250	[GO:0016020]	1.20173	0.252089	5.31922	1.6623	0.00961124	0.0328343	0.790112	2.33716	0.790112	2.33716	2	14
gene-EL165_RS22255	ERS950473SCcontig000001	4842394	4843302	-	.	HlyD family efflux transporter periplasmic adaptor subunit	protein_coding	WP_002981517.1	NCTC11432_04607	EL165_RS22255	.	2.35927	0.433045	5.81899	1.05025	0.0757931	0.175719	0.448483	1.72946	0.448483	1.72946	1	8
gene-EL165_RS22260	ERS950473SCcontig000001	4843326	4844624	-	.	TolC family protein	protein_coding	WP_002981515.1	NCTC11432_04608	EL165_RS22260	[GO:0055085]	2.27005	0.303031	7.96375	1.34296	0.0139512	0.04468	0.448483	2.06507	0.448483	2.06507	1	11
gene-EL165_RS22270	ERS950473SCcontig000001	4846025	4846699	-	.	response regulator transcription factor	protein_coding	WP_002981512.1	NCTC11432_04610	EL165_RS22270	.	2.38287	1.16633	2.30962	0.943594	0.461168	0.652421	0.790112	1.45261	0.790112	1.45261	2	6
gene-EL165_RS22275	ERS950473SCcontig000001	4846760	4847185	-	.	phosphatase PAP2 family protein	protein_coding	WP_228370551.1	NCTC11432_04611	EL165_RS22275	.	16.9905	6.46822	3.03057	2.582	0.0120982	0.039607	1.82873	3.14023	1.82873	3.14023	7	27
gene-EL165_RS22280	ERS950473SCcontig000001	4847400	4847936	-	.	hypothetical protein	protein_coding	WP_002981509.1	NCTC11432_04612	EL165_RS22280	.	15.4753	4.39818	4.04629	2.68329	0.00128011	0.00588926	1.67248	3.31827	1.67248	3.31827	6	31
gene-EL165_RS22285	ERS950473SCcontig000001	4847933	4848217	-	.	DUF211 domain-containing protein	protein_coding	WP_002981507.1	NCTC11432_04613	EL165_RS22285	.	17.8715	6.90592	2.97362	2.14832	0.0452806	0.116694	1.49724	2.70057	1.49724	2.70057	5	19
gene-EL165_RS22290	ERS950473SCcontig000001	4848221	4848676	-	.	universal stress protein	protein_coding	WP_002981505.1	NCTC11432_04614	EL165_RS22290	.	34.097	16.4016	2.41562	3.66646	0.0034295	0.0136341	2.98686	4.1531	2.98686	4.1531	19	58
gene-EL165_RS22305	ERS950473SCcontig000001	4851508	4852275	+	.	AAA family ATPase	protein_coding	WP_002981499.1	NCTC11432_04617	EL165_RS22305	.	1.74527	0.512549	3.67423	0.679414	0.225712	0.393533	0.448483	1.29132	0.448483	1.29132	1	5
gene-EL165_RS23610	ERS950473SCcontig000001	5123760	5124470	+	.	polysaccharide biosynthesis/export family protein	protein_coding	WP_228370543.1	NCTC11432_04883	EL165_RS23610	[GO:0016020]	58.4406	46.5057	1.46455	5.26732	0.0554332	0.136941	4.98307	5.51958	4.98307	5.51958	84	155
gene-EL165_RS23615	ERS950473SCcontig000001	5124474	5126810	+	.	polysaccharide biosynthesis tyrosine autokinase	protein_coding	WP_002981073.1	NCTC11432_04884	EL165_RS23615	[GO:0045226]	123.426	54.0683	2.66102	7.74985	4.2166e-10	6.9214e-09	6.88311	8.28775	6.88311	8.28775	321	1076
gene-EL165_RS23620	ERS950473SCcontig000001	5126813	5127781	+	.	SDR family oxidoreductase	protein_coding	WP_002981072.1	NCTC11432_04885	EL165_RS23620	.	155.2	49.1539	3.67894	6.70475	6.03967e-14	1.49752e-12	5.4956	7.35237	5.4956	7.35237	121	561
gene-EL165_RS23625	ERS950473SCcontig000001	5127805	5129097	+	.	nucleotide sugar dehydrogenase	protein_coding	WP_041461888.1	NCTC11432_04886	EL165_RS23625	[GO:0000271] [GO:0003979] [GO:0016616] [GO:0051287]	145.958	52.6677	3.22975	7.07108	1.52855e-12	3.28812e-11	6.00173	7.67815	6.00173	7.67815	173	704
gene-EL165_RS23630	ERS950473SCcontig000001	5129119	5130237	+	wecB	UDP-N-acetylglucosamine 2-epimerase (non-hydrolyzing)	protein_coding	WP_002981070.1	NCTC11432_04887	EL165_RS23630	[GO:0009103] [GO:0008761]	116.907	38.6954	3.52005	6.51923	1.03392e-12	2.26549e-11	5.36129	7.15257	5.36129	7.15257	110	488
gene-EL165_RS23635	ERS950473SCcontig000001	5130238	5131548	+	.	polysaccharide biosynthesis C-terminal domain-containing protein	protein_coding	WP_002981069.1	NCTC11432_04888	EL165_RS23635	.	41.7138	19.2165	2.52831	5.39636	3.43596e-06	3.05411e-05	4.60494	5.90831	4.60494	5.90831	64	204
gene-EL165_RS23640	ERS950473SCcontig000001	5131539	5132090	+	.	acyltransferase	protein_coding	WP_002981068.1	NCTC11432_04889	EL165_RS23640	.	14.5692	5.70489	2.95062	2.7249	0.00778622	0.0275796	1.96969	3.27578	1.96969	3.27578	8	30
gene-EL165_RS23645	ERS950473SCcontig000001	5132090	5133172	+	.	polysaccharide pyruvyl transferase family protein	protein_coding	WP_002981067.1	NCTC11432_04890	EL165_RS23645	.	35.8915	11.631	3.58897	4.797	3.09746e-08	3.99785e-07	3.66304	5.42553	3.66304	5.42553	32	145
gene-EL165_RS23650	ERS950473SCcontig000001	5133162	5134244	+	.	hypothetical protein	protein_coding	WP_002981066.1	NCTC11432_04891	EL165_RS23650	.	40.8421	12.7214	3.73462	4.96615	5.24835e-09	7.77516e-08	3.78253	5.60787	3.78253	5.60787	35	165
gene-EL165_RS23655	ERS950473SCcontig000001	5134255	5135340	+	.	EpsG family protein	protein_coding	WP_002981065.1	NCTC11432_04892	EL165_RS23655	.	18.0196	7.61178	2.75096	3.93289	0.000236571	0.00133152	3.11382	4.46818	3.11382	4.46818	21	73
gene-EL165_RS23660	ERS950473SCcontig000001	5135340	5136143	+	.	glycosyltransferase family 2 protein	protein_coding	WP_002981064.1	NCTC11432_04893	EL165_RS23660	.	11.3364	4.40639	2.97536	2.88454	0.00660661	0.0240338	2.0981	3.43872	2.0981	3.43872	9	34
gene-EL165_RS23665	ERS950473SCcontig000001	5136144	5137523	+	.	phenylacetate--CoA ligase family protein	protein_coding	WP_002981063.1	NCTC11432_04894	EL165_RS23665	.	52.449	15.4032	3.96405	5.64275	4.86447e-12	9.92057e-11	4.37077	6.30682	4.37077	6.30682	54	270
gene-EL165_RS23670	ERS950473SCcontig000001	5137520	5138656	+	.	hypothetical protein	protein_coding	WP_002981062.1	NCTC11432_04895	EL165_RS23670	.	39.1381	14.1945	3.20887	5.02092	9.34751e-08	1.12913e-06	3.99537	5.61641	3.99537	5.61641	41	166
gene-EL165_RS23675	ERS950473SCcontig000001	5139109	5140209	+	.	glycosyltransferase family 4 protein	protein_coding	WP_002981061.1	NCTC11432_04896	EL165_RS23675	.	62.8181	24.3119	3.00936	5.66435	1.37551e-08	1.87284e-07	4.68891	6.24208	4.68891	6.24208	68	258
gene-EL165_RS23680	ERS950473SCcontig000001	5140202	5140807	+	.	sugar transferase	protein_coding	WP_002981060.1	NCTC11432_04897	EL165_RS23680	.	61.0462	48.068	1.48003	5.09724	0.0631587	0.152381	4.80636	5.35585	4.80636	5.35585	74	138
gene-EL165_RS23685	ERS950473SCcontig000001	5140826	5141428	+	.	acetyltransferase	protein_coding	WP_002981059.1	NCTC11432_04898	EL165_RS23685	.	44.9011	24.8063	2.10721	4.48495	0.00142613	0.0064539	3.89287	4.91839	3.89287	4.91839	38	101
gene-EL165_RS23690	ERS950473SCcontig000001	5141432	5142593	+	.	aminotransferase class I/II-fold pyridoxal phosphate-dependent enzyme	pseudogene	.	NCTC11432_04900	EL165_RS23690	[GO:0009058]	61.366	41.6673	1.71652	5.94836	0.00267023	0.0110346	5.51874	6.28556	5.51874	6.28556	123	266
gene-EL165_RS23700	ERS950473SCcontig000001	5143000	5144181	-	.	Ca2+-dependent phosphoinositide-specific phospholipase C	protein_coding	WP_002981056.1	NCTC11432_04902	EL165_RS23700	.	0.680387	0.333027	2.24439	0.363137	0.628704	0.798335	0.448483	0.901893	0.448483	0.901893	1	3
gene-EL165_RS24635	ERS950473SCcontig000001	5353928	5354800	+	ilvE	branched-chain-amino-acid transaminase	protein_coding	WP_002980845.1	NCTC11432_05099	EL165_RS24635	[GO:0009082] [GO:0004084]	125.285	1650.3	-11.2941	9.50444	1.82272e-50	3.06673e-48	10.3831	6.89625	10.3831	6.89625	3660	408
gene-EL165_RS24640	ERS950473SCcontig000001	5354981	5356663	+	ilvD	dihydroxy-acid dehydratase	protein_coding	WP_002980833.1	NCTC11432_05100	EL165_RS24640	[GO:0009097] [GO:0009099] [GO:0004160]	90.7911	1302.77	-12.3041	10.1006	1.59605e-54	2.89193e-52	10.9886	7.3752	10.9886	7.3752	5570	570
gene-EL165_RS24645	ERS950473SCcontig000001	5356670	5358394	+	ilvB	biosynthetic-type acetolactate synthase large subunit	protein_coding	WP_002980831.1	NCTC11432_05101	EL165_RS24645	[GO:0009097] [GO:0009099] [GO:0003984] [GO:0005948]	70.0874	875.13	-10.7061	9.57826	7.31563e-49	1.18841e-46	10.4504	7.03965	10.4504	7.03965	3835	451
gene-EL165_RS24650	ERS950473SCcontig000001	5358405	5358686	+	.	hypothetical protein	protein_coding	WP_002980829.1	NCTC11432_05102	EL165_RS24650	.	46.58	591.852	-10.8696	6.40011	2.58132e-33	2.33858e-31	7.28163	3.92465	7.28163	3.92465	424	49
gene-EL165_RS24655	ERS950473SCcontig000001	5358734	5359780	+	ilvC	ketol-acid reductoisomerase	protein_coding	WP_002980826.1	NCTC11432_05103	EL165_RS24655	[GO:0009097] [GO:0009099] [GO:0004455]	85.2609	748.551	-7.52723	8.68386	4.58465e-36	4.9087e-34	9.50567	6.60593	9.50567	6.60593	1991	333
gene-EL165_RS24660	ERS950473SCcontig000001	5359791	5361053	+	ilvA	threonine ammonia-lyase IlvA	protein_coding	WP_002980825.1	NCTC11432_05104	EL165_RS24660	[GO:0006520] [GO:0004794]	49.2422	312.604	-5.44209	7.75872	3.46059e-25	1.8526e-23	8.51845	6.09096	8.51845	6.09096	1003	232
